# Supplementary material for: Transcriptional responses to hyperplastic MRL signalling in Drosophila
Source: Open Biol. 2017 Feb 1;7(2):160306. doi: 10.1098/rsob.160306 (PMC5356444; doi:10.1098/rsob.160306)
Supplement: Table S1. Comparison of gene level expression in wings imaginal disks of pico and mrtf to control by RNA-sequencing. [file rsob160306supp3.csv]

Gene Name	Flybase_ID	Average MS1906	MS1906>W1118-01	MS1906>W1118-02	MS1906>W1118-03	MS1906>W1118-04	Ratio: MS1096>Pico MS1096>W1118	FDR Pico	Average PicoOE	MS1096>Pico-1	MS1096>Pico-2	MS1096>Pico-3	MS1096>Pico-4	Ratio: MS1096>MAL MS1096>W1118	FDR MAL	Average MALOE	MS1906>MALOE-01	MS1906>MALOE-02	MS1906>MALOE-03	MS1906>MALOE-04
7SLRNA:CR32864	FBgn0000003	0.25	0	0	1	0	4.00E-200	5.23E-01	1.00E-200	0	0	0	0	1	1.00E+00	0.25	0	0	1	0
a	FBgn0000008	1080.25	1011	1111	1088	1111	0.99	8.77E-01	1066	1129	878	1420	837	1	4.23E-01	1077	1650	973	1042	643
abd-A	FBgn0000014	17	16	13	24	15	1.06	1.00E+00	18	33	12	21	6	0.66	5.38E-01	11.25	7	19	12	7
Abd-B	FBgn0000015	3.75	4	6	0	5	0.6	6.18E-01	2.25	4	1	3	1	1.33	8.73E-01	5	2	4	10	4
Abl	FBgn0000017	4972.25	5686	4542	5055	4606	0.85	7.88E-02	4240.5	4065	3288	5809	3800	1.1	1.00E+00	5494	6903	6212	4993	3868
abo	FBgn0000018	413	530	310	360	452	1.05	9.19E-01	435	530	325	567	318	1.16	7.91E-01	479.5	654	440	472	352
ac	FBgn0000022	2068.75	1707	2617	2300	1651	0.99	7.47E-01	2037.75	1715	1262	3400	1774	1.04	8.52E-01	2147.5	2127	2807	1940	1716
Ace	FBgn0000024	12	25	3	6	14	0.79	8.13E-01	9.5	6	8	16	8	0.88	7.76E-01	10.5	17	21	2	2
acj6	FBgn0000028	11.25	14	4	17	10	0.98	9.11E-01	11	10	5	28	1	1.04	1.00E+00	11.75	4	23	12	8
Acph-1	FBgn0000032	1280.25	1380	1193	1464	1084	1.46	1.80E-04	1875.5	1883	1234	2631	1754	1.21	5.19E-01	1555	2092	1617	1480	1031
nAChRalpha1	FBgn0000036	31	20	50	26	28	0.11	2.85E-04	3.5	6	5	2	1	0.65	5.31E-01	20.25	17	33	6	25
mAChR-A	FBgn0000037	3.75	8	0	2	5	1.67	7.67E-01	6.25	4	0	18	3	1.6	7.50E-01	6	10	2	5	7
nAChRbeta1	FBgn0000038	4.5	2	6	7	3	2.72	3.76E-01	12.25	1	3	43	2	2.22	4.65E-01	10	3	19	10	8
nAChRalpha2	FBgn0000039	1.00E-200	0	0	0	0	7.50E+199	3.31E-01	0.75	0	0	3	0	5.00E+199	4.09E-01	0.5	0	1	0	1
Act5C	FBgn0000042	306794.5	279050	334305	327594	286229	1.03	1.00E+00	317355.5	325224	252584	439966	251648	1.37	1.98E-01	420145.75	560243	440592	366975	312773
Act42A	FBgn0000043	49943.75	51368	46300	45612	56495	0.81	6.08E-02	40626	48446	31874	49750	32434	0.97	3.65E-01	48231.5	60786	54877	42166	35097
Act57B	FBgn0000044	558.5	394	420	681	739	0.64	5.79E-02	355.5	316	467	376	263	0.79	1.74E-01	443.75	530	536	404	305
Act79B	FBgn0000045	1.25	0	4	1	0	2.2	5.93E-01	2.75	5	1	4	1	4.4	2.02E-01	5.5	2	9	1	10
Act87E	FBgn0000046	846.25	620	1055	980	730	1.35	1.02E-01	1142.25	991	847	1793	938	0.83	9.63E-02	706	728	789	782	525
Act88F	FBgn0000047	1.00E-200	0	0	0	0	5.00E+199	3.47E-01	0.5	0	1	0	1	2.50E+199	5.48E-01	0.25	0	1	0	0
ade2	FBgn0000052	1095.75	1084	1097	1089	1113	1.16	2.18E-01	1272.75	1460	1174	1532	925	1.4	9.30E-03	1532.75	1912	1572	1425	1222
ade3	FBgn0000053	2045.25	2269	1950	1727	2235	0.87	2.26E-01	1784	2178	1628	2065	1265	0.9	5.22E-02	1841.5	2376	2117	1670	1203
Adf1	FBgn0000054	4605.75	4406	4603	4707	4707	1	8.81E-01	4612.75	5132	3217	6163	3939	1.05	7.13E-01	4845	6331	5040	4587	3422
adp	FBgn0000057	951.5	850	1041	912	1003	1.14	3.68E-01	1084.75	1169	834	1442	894	1.09	1.00E+00	1034.25	1241	1181	1004	711
al	FBgn0000061	2755.75	2351	3183	3069	2420	1.11	6.37E-01	3056	2838	2027	4583	2776	0.95	2.64E-01	2618.25	3369	2698	2466	1940
Mps1	FBgn0000063	1584.25	1743	1770	1462	1362	0.76	4.45E-03	1206.5	1145	989	1642	1050	1.01	5.86E-01	1594.5	1791	1827	1502	1258
Ald	FBgn0000064	9871	8175	10978	10316	10015	0.88	1.55E-01	8726	9931	6318	11909	6746	0.86	1.53E-02	8532.25	9631	9961	7866	6671
Ama	FBgn0000071	6099	5797	6265	6228	6106	1.16	2.43E-01	7077.5	7684	4888	9844	5894	1.17	5.38E-01	7156	8073	8382	6764	5405
amd	FBgn0000075	320.75	173	533	256	321	1.72	1.11E-02	551.25	761	406	657	381	0.78	1.40E-01	251.5	276	305	236	189
amx	FBgn0000077	367	391	383	318	376	1.05	1.00E+00	387	460	272	559	257	1.22	5.38E-01	447.25	472	479	464	374
Amy-d	FBgn0000078	0.25	0	0	0	1	4	5.51E-01	1	0	3	0	1	4.00E-200	5.43E-01	1.00E-200	0	0	0	0
Amy-p	FBgn0000079	2.5	1	1	5	3	0.2	3.45E-01	0.5	1	1	0	0	0.1	1.90E-01	0.25	0	0	0	1
AnxB9	FBgn0000083	10234.25	8712	12080	9980	10165	0.73	6.35E-05	7490.25	8051	5586	10067	6257	1.04	6.40E-01	10602.5	12096	13094	9804	7416
AnxB10	FBgn0000084	599	732	529	554	581	1.19	3.40E-01	711.75	906	616	879	446	0.96	4.22E-01	572.5	719	659	522	390
CG2650	FBgn0000092	18.75	24	20	19	12	1.15	8.56E-01	21.5	20	26	27	13	1.53	5.86E-01	28.75	53	17	29	16
Anp	FBgn0000094	1.00E-200	0	0	0	0	1	1.00E+00	1.00E-200	0	0	0	0	2.50E+199	5.43E-01	0.25	0	0	0	1
aop	FBgn0000097	9093.75	10547	8543	8353	8932	0.8	1.36E-02	7241.25	7250	6279	9352	6084	1.05	8.83E-01	9517.5	10161	10815	9465	7629
ap	FBgn0000099	13920.5	14156	12572	14076	14878	1.04	9.43E-01	14514.75	14442	10441	20400	12776	1.18	6.01E-01	16465.5	21888	17500	15264	11210
RpLP0	FBgn0000100	22147.75	21989	22274	21988	22340	1.08	7.40E-01	24007.75	31852	18750	28460	16969	1.21	5.51E-01	26768.75	33875	28818	24722	19660
Appl	FBgn0000108	352	469	322	330	287	1.03	9.35E-01	362.25	194	178	784	293	1.23	6.62E-01	434.5	511	464	345	418
Aprt	FBgn0000109	308.75	329	267	340	299	1.15	6.28E-01	356.25	372	184	560	309	1.92	1.27E-05	593.25	708	600	561	504
bru1	FBgn0000114	4.25	6	2	4	5	3.53	8.43E-02	15	7	12	19	22	2.71	2.34E-01	11.5	8	8	15	15
Arl1	FBgn0000115	2582	1910	3213	2988	2217	1.42	1.35E-02	3669.75	4040	2553	5081	3005	1.15	8.18E-01	2975.25	3582	3089	2876	2354
Argk	FBgn0000116	18556	16555	20384	19174	18111	1.01	9.59E-01	18686.75	21073	14347	24626	14701	0.93	1.49E-01	17175.75	19896	19534	16269	13004
arm	FBgn0000117	37281.5	39939	36128	35017	38042	0.87	2.10E-01	32523.25	35132	26304	41276	27381	1.13	8.62E-01	42288	50851	48298	39892	30111
arr	FBgn0000119	7413.25	7269	7536	7911	6937	0.93	4.01E-01	6867.5	6893	4946	9794	5837	1.15	7.90E-01	8559	11706	8794	7595	6141
Arr1	FBgn0000120	0.5	1	0	0	1	3.5	5.29E-01	1.75	0	2	5	0	2	8.37E-01	1	2	1	0	1
Arr2	FBgn0000121	51	51	45	55	53	0.62	2.11E-01	31.75	24	36	49	18	0.79	4.32E-01	40.25	51	48	38	24
ase	FBgn0000137	95.75	110	69	112	92	0.72	2.32E-01	69	68	54	88	66	0.75	1.58E-01	71.75	92	80	67	48
ash2	FBgn0000139	2260.25	2252	2147	2288	2354	0.99	8.58E-01	2248.25	2505	1697	2968	1823	1.11	9.34E-01	2516.5	2893	3018	2262	1893
asp	FBgn0000140	4625.5	5106	4535	4379	4482	1.03	9.77E-01	4764.5	5112	3601	6244	4101	1.2	5.32E-01	5534.25	7539	5785	5026	3787
aub	FBgn0000146	11	17	12	5	10	2.39	1.48E-01	26.25	24	30	47	4	0.8	6.53E-01	8.75	14	10	8	3
aurA	FBgn0000147	1074.5	1171	1238	796	1093	1.04	8.93E-01	1115.75	1305	1077	1321	760	0.96	4.70E-01	1033.75	1119	1241	974	801
awd	FBgn0000150	13179.25	13267	11117	11779	16554	0.96	8.29E-01	12677.25	17622	10584	14088	8415	0.87	1.59E-01	11429.75	13996	12289	10513	8921
Axs	FBgn0000152	1916	1886	1893	1859	2026	1.21	5.88E-02	2318.75	2453	1798	2961	2063	1.08	9.30E-01	2070	2840	2039	1961	1440
b	FBgn0000153	62.75	87	30	62	72	0.65	2.80E-01	40.75	46	45	49	23	1.03	9.40E-01	64.5	62	103	57	36
Dll	FBgn0000157	7909.5	7511	9664	8930	5533	1.13	5.61E-01	8975.75	7710	6063	13661	8469	1.24	4.47E-01	9844.75	11720	11209	8930	7520
bam	FBgn0000158	19.75	24	11	14	30	0.47	1.75E-01	9.25	6	10	11	10	0.54	2.39E-01	10.75	7	10	18	8
baz	FBgn0000163	2168.75	2289	1917	2187	2282	0.88	2.02E-01	1902.25	1964	1592	2511	1542	1.26	2.51E-01	2724	3572	2952	2358	2014
bcd	FBgn0000166	0.5	0	0	2	0	2.00E-200	4.24E-01	1.00E-200	0	0	0	0	0.5	8.57E-01	0.25	0	1	0	0
ben	FBgn0000173	12330.25	11172	13234	13104	11811	1.04	1.00E+00	12771.25	12183	8898	19219	10785	1.09	1.00E+00	13420.25	16241	14927	12302	10211
bi	FBgn0000179	5197.75	5154	5371	5327	4939	0.92	5.21E-01	4758.5	4553	4342	6139	4000	1.36	5.53E-02	7065.5	8561	8076	6097	5528
bib	FBgn0000180	3004.75	3156	2975	2592	3296	0.78	1.10E-03	2341.25	2564	1903	3202	1696	0.75	1.66E-06	2268.25	2698	2624	1953	1798
bic	FBgn0000181	51159.5	46743	53975	52204	51716	1.14	5.08E-01	58325.75	64657	45506	75907	47233	1.17	7.30E-01	59989.5	72056	67248	58349	42305
BicC	FBgn0000182	3.5	3	2	4	5	1.64	5.93E-01	5.75	7	1	5	10	1.43	8.11E-01	5	5	4	5	6
BicD	FBgn0000183	6854.75	8390	5575	6314	7140	1.06	7.80E-01	7234.75	7315	5496	9722	6406	1.09	1.00E+00	7469	9687	7560	7192	5437
boss	FBgn0000206	0.5	2	0	0	0	0.5	8.83E-01	0.25	0	1	0	0	1.5	9.75E-01	0.75	0	3	0	0
br	FBgn0000210	117151.5	114555	128745	119663	105643	0.9	4.45E-01	105010.75	86012	82864	158269	92898	1.27	3.65E-01	148727.25	166371	170931	135059	122548
brm	FBgn0000212	17453.5	19724	15980	17072	17038	0.91	3.47E-01	15948	16821	11590	21582	13799	1.07	9.49E-01	18731	23489	19918	17907	13610
Brd	FBgn0000216	937.25	1133	720	1048	848	2.12	3.52E-09	1983	1804	1061	3331	1736	1.86	1.20E-05	1744.25	1864	2120	1704	1289
brn	FBgn0000221	416.5	427	413	367	459	1.09	6.88E-01	454.5	500	374	596	348	0.95	4.36E-01	397.5	453	415	425	297
Bsg25D	FBgn0000228	2327.25	2537	2150	2205	2417	0.98	8.37E-01	2272.75	2327	1936	2898	1930	1.12	9.67E-01	2611.75	3513	2727	2515	1692
bsk	FBgn0000229	7002.75	8503	5486	5931	8091	0.91	4.50E-01	6372.5	7219	5525	7549	5197	0.78	1.02E-04	5431.75	6551	5928	5339	3909
btd	FBgn0000233	24.75	21	29	17	32	0.41	9.25E-02	10.25	6	12	7	16	0.99	8.82E-01	24.5	43	24	16	15
bur	FBgn0000239	4848	5009	4639	4623	5121	0.95	5.50E-01	4603.25	5088	3802	5738	3785	1.07	8.56E-01	5201.25	6501	6075	4790	3439
bw	FBgn0000241	611.25	903	909	355	278	0.32	1.45E-03	198.25	138	178	232	245	0.41	4.57E-03	248	190	418	206	178
by	FBgn0000244	917	876	874	958	960	1.14	3.75E-01	1041.25	1079	826	1379	881	1.39	2.17E-02	1278.5	1631	1497	1100	886
c(3)G	FBgn0000246	710.25	778	754	666	643	1.4	3.73E-03	993	966	715	1415	876	1.24	3.79E-01	881.5	1148	876	846	656
ca	FBgn0000247	2057	2366	1858	2025	1979	1.1	5.23E-01	2266.5	2155	1792	3186	1933	1.43	2.72E-03	2942.75	3466	3430	2848	2027
cact	FBgn0000250	5697.5	5532	5955	5448	5855	0.98	7.16E-01	5565.75	5889	4363	7349	4662	1.06	8.59E-01	6049.25	7061	6583	6110	4443
cad	FBgn0000251	1	0	0	3	1	4	3.82E-01	4	0	0	12	4	2	7.75E-01	2	4	1	2	1
Cam	FBgn0000253	80504.5	84581	83261	81793	72383	0.95	6.41E-01	76125.5	71741	55865	111421	65475	1.03	7.86E-01	82582.25	90176	98859	79126	62168
capu	FBgn0000256	2047.5	2282	1728	2139	2041	1.05	7.40E-01	2160	2473	1854	2664	1649	1.33	4.04E-02	2720.25	3461	3090	2421	1909
car	FBgn0000257	680.5	626	615	698	783	1.13	4.25E-01	766.25	867	668	935	595	1.12	9.66E-01	760.75	916	852	741	534
CkIIbeta	FBgn0000259	23423	23321	24529	25148	20694	1.04	1.00E+00	24338.5	21961	17675	36499	21219	1.13	8.98E-01	26556.75	30806	31512	24522	19387
Cat	FBgn0000261	4719.5	4915	3728	4219	6016	0.86	2.27E-01	4036.75	5213	3482	4709	2743	0.87	7.41E-02	4118	4957	4794	3818	2903
Pka-C1	FBgn0000273	10641.75	10464	11645	10767	9691	0.75	8.59E-03	8032.25	6945	6337	11858	6989	1.08	1.00E+00	11536	12009	14620	10111	9404
Pka-C2	FBgn0000274	0.25	0	0	1	0	4	6.78E-01	1	4	0	0	0	1	1.00E+00	0.25	0	1	0	0
CecA1	FBgn0000276	2	2	0	1	5	1.13	9.26E-01	2.25	0	4	0	5	0.25	4.37E-01	0.5	1	1	0	0
CecA2	FBgn0000277	0.25	1	0	0	0	1	1.00E+00	0.25	0	0	0	1	4.00E-200	5.38E-01	1.00E-200	0	0	0	0
CecB	FBgn0000278	3.75	8	1	2	4	0.13	1.18E-01	0.5	0	1	0	1	0.73	8.35E-01	2.75	0	2	8	1
CecC	FBgn0000279	0.5	0	0	1	1	5.5	2.69E-01	2.75	2	7	1	1	4.5	4.41E-01	2.25	0	5	4	0
Cp190	FBgn0000283	19012.25	22582	16426	17993	19048	0.88	2.47E-01	16812.75	17570	13004	21987	14690	0.93	1.32E-01	17620.75	22343	18467	17301	12372
Cf2	FBgn0000286	3263	3151	3515	3360	3026	0.9	2.80E-01	2939	2613	2191	4326	2626	1.15	7.81E-01	3756	4389	4510	3473	2652
salr	FBgn0000287	11575.5	10905	12215	12724	10458	0.99	8.07E-01	11438.75	10914	8297	16533	10011	1.42	8.88E-03	16404.25	21382	17609	14541	12085
cg	FBgn0000289	19277.5	17779	19985	20610	18736	0.91	3.86E-01	17507.25	16297	12516	24424	16792	1.21	5.38E-01	23261.25	30349	24180	21376	17140
Col4a1	FBgn0000299	2626.75	2617	2655	2551	2684	0.65	2.38E-05	1711	1621	1737	1992	1494	1.51	1.93E-03	3964.25	4408	5106	3416	2927
ChAT	FBgn0000303	8.75	14	7	4	10	1.89	4.57E-01	16.5	10	6	35	15	1.6	6.04E-01	14	1	27	18	10
chif	FBgn0000307	9715	10902	8896	9918	9144	0.94	5.86E-01	9139	8501	6829	12165	9061	1.25	2.79E-01	12176.25	15848	12813	11396	8648
chic	FBgn0000308	96113.75	96769	89436	104188	94062	1.2	3.74E-01	115077.5	113725	86067	167521	92997	1.07	9.80E-01	102535.25	117662	116338	98232	77909
chp	FBgn0000313	419	474	378	424	400	0.95	7.15E-01	396.75	450	294	505	338	1.67	6.89E-04	699	1076	568	668	484
cin	FBgn0000316	692.25	1005	1018	434	312	0.41	9.50E-04	285	180	141	476	343	0.36	2.66E-05	249.5	176	454	192	176
ck	FBgn0000317	3225.75	3598	2527	3193	3585	1.13	3.95E-01	3647.75	3867	2838	5048	2838	0.96	2.48E-01	3091.75	4042	3101	3042	2182
cl	FBgn0000318	5176.25	4250	6706	5870	3879	1.23	2.21E-01	6381.25	6292	4776	8849	5608	1.25	4.44E-01	6448.25	6870	7484	6845	4594
Chc	FBgn0000319	19993.75	21811	17448	18220	22496	0.91	4.05E-01	18214.25	20652	15426	22860	13919	1.05	7.57E-01	20907	26642	22957	19426	14603
eya	FBgn0000320	1528.25	1414	1767	1515	1417	0.94	5.95E-01	1439.5	1346	1245	2065	1102	0.88	9.43E-02	1340.25	1488	1609	1178	1086
clt	FBgn0000326	704.25	668	706	730	713	1.12	4.92E-01	787.5	875	647	1029	599	1.11	9.95E-01	784.25	946	924	700	567
cm	FBgn0000330	430	325	463	510	422	1.41	5.79E-02	608	581	385	882	584	1.22	7.51E-01	523	723	630	421	318
cn	FBgn0000337	0.25	0	0	1	0	7	2.68E-01	1.75	1	0	1	5	4	5.43E-01	1	1	1	0	2
cni	FBgn0000339	1954.25	1719	2050	1892	2156	1.02	9.84E-01	2000.75	2201	1337	2880	1585	0.94	1.66E-01	1834.5	2210	2071	1688	1369
comt	FBgn0000346	515.25	516	531	476	538	1.15	3.66E-01	593.75	606	433	821	515	1.17	5.76E-01	604.5	701	652	562	503
cort	FBgn0000351	259.25	273	241	245	278	1.16	5.16E-01	300.5	354	223	374	251	1.23	5.84E-01	318.25	438	312	301	222
cos	FBgn0000352	3668.25	4264	3131	3527	3751	0.9	2.97E-01	3283.5	3474	2574	4100	2986	1.19	5.14E-01	4377	5588	4809	4010	3101
Cp15	FBgn0000355	1.5	3	1	1	1	1.17	1.00E+00	1.75	5	0	2	0	0.17	3.32E-01	0.25	0	1	0	0
Cp18	FBgn0000357	3.75	3	5	2	5	0.87	9.12E-01	3.25	4	3	5	1	0.93	9.94E-01	3.5	4	1	2	7
Cp38	FBgn0000360	1.00E-200	0	0	0	0	2.50E+199	5.23E-01	0.25	1	0	0	0	1	1.00E+00	1.00E-200	0	0	0	0
crc	FBgn0000370	32112.25	39671	21753	28540	38485	1.17	3.54E-01	37470.25	47136	29885	43145	29715	1.08	1.00E+00	34720.75	44664	35666	33532	25021
crm	FBgn0000376	1755	1635	2138	1704	1543	1.17	3.60E-01	2056.5	1907	1472	3125	1722	1.44	1.27E-02	2527.25	3176	2682	2410	1841
crn	FBgn0000377	3532.5	3907	3672	3168	3383	0.94	5.24E-01	3337	3602	2705	4215	2826	1.16	6.95E-01	4084	5402	4162	4053	2719
csw	FBgn0000382	4838.75	4193	5826	5009	4327	0.66	2.83E-03	3193.25	2787	2872	4383	2731	1.08	1.00E+00	5217	5190	6590	4763	4325
cta	FBgn0000384	5374	5537	5227	6485	4247	1.39	2.91E-02	7480	6427	4033	11398	8062	1.22	5.86E-01	6553.5	8190	7452	6311	4261
cup	FBgn0000392	770.5	676	741	823	842	1.37	1.20E-02	1057.25	1078	891	1517	743	1.07	9.32E-01	825.25	996	985	714	606
cv	FBgn0000394	2490	2093	2819	2739	2309	1.19	3.60E-01	2972	2872	1841	4807	2368	1.16	7.63E-01	2886.25	3585	3170	2597	2193
cv-2	FBgn0000395	3381	3324	3647	3140	3413	0.98	9.02E-01	3326.25	3306	3059	4301	2639	0.97	3.64E-01	3292	3696	3892	3027	2553
CycA	FBgn0000404	15986.75	17717	15756	15129	15345	1.02	1.00E+00	16305.5	16864	12217	21955	14186	1.05	8.51E-01	16853.75	19638	18949	16195	12633
CycB	FBgn0000405	9054.75	9024	9996	9096	8103	0.98	6.96E-01	8845.75	9027	6780	12308	7268	0.98	2.58E-01	8835.25	10814	10211	7706	6610
Cyt-b5-r	FBgn0000406	2.25	0	0	4	5	0.78	9.57E-01	1.75	5	2	0	0	0.56	7.80E-01	1.25	3	0	0	2
Cyt-c-p	FBgn0000409	2984	3404	2796	2559	3177	1.03	1.00E+00	3072.75	3603	2211	4021	2456	0.81	9.92E-04	2410.75	2868	2872	2310	1593
D	FBgn0000411	11.5	8	11	15	12	0.96	9.34E-01	11	6	3	23	12	1.76	5.36E-01	20.25	25	18	30	8
D1	FBgn0000412	57562	49598	67594	61507	51549	0.9	3.83E-01	51607	50563	34044	73851	47970	1.14	9.00E-01	65348.75	75218	74220	62945	49012
da	FBgn0000413	6162	6175	6223	5967	6283	0.88	1.52E-01	5441.75	5477	4683	7202	4405	1.09	9.96E-01	6704.5	8106	7897	6121	4694
Dab	FBgn0000414	2910.25	3119	2460	2938	3124	0.95	6.28E-01	2773.5	2870	2322	3594	2308	1.19	5.38E-01	3460.25	4567	3678	3136	2460
Sap-r	FBgn0000416	14612	16807	12150	13089	16402	0.94	5.62E-01	13747.25	14958	11289	17442	11300	1.1	1.00E+00	16001.75	19742	17200	15474	11591
Ddc	FBgn0000422	119.75	222	50	105	102	1.13	7.66E-01	135	143	108	132	157	1.28	8.11E-01	153.25	189	219	136	69
SmF	FBgn0000426	1621.75	1697	1378	1518	1894	1.14	5.46E-01	1845.75	2355	1290	2378	1360	1.03	7.85E-01	1665.5	1922	1983	1515	1242
dec-1	FBgn0000427	1.00E-200	0	0	0	0	2.50E+199	5.23E-01	0.25	0	0	0	1	1.00E+200	1.81E-01	1	0	1	2	1
Dfd	FBgn0000439	10.25	10	7	8	16	0.95	9.40E-01	9.75	6	4	22	7	0.07	1.41E-03	0.75	1	0	0	2
Pkg21D	FBgn0000442	1.00E-200	0	0	0	0	7.50E+199	2.22E-01	0.75	0	1	0	2	1.00E+200	1.88E-01	1	1	2	0	1
Dhod	FBgn0000447	1668.75	1726	1320	1617	2012	0.97	7.99E-01	1612.5	1932	1399	1925	1194	1.33	1.12E-01	2211.5	2868	2524	1926	1528
Hr3	FBgn0000448	7811.5	11688	2909	7803	8846	0.78	3.58E-01	6128.5	6285	5223	8135	4871	0.44	1.75E-06	3448	3659	3868	4528	1737
dib	FBgn0000449	83.75	121	88	56	70	0.36	5.39E-04	30.25	30	37	35	19	0.58	4.01E-02	48.5	47	85	34	28
ect	FBgn0000451	60	58	81	42	59	0.66	1.68E-01	39.5	31	35	67	25	1.04	9.68E-01	62.5	78	68	54	50
Dip-B	FBgn0000454	2805	2794	2544	2366	3516	0.67	3.26E-05	1871	2435	1653	2120	1276	0.75	2.24E-04	2105	2441	2313	2082	1584
Dip-C	FBgn0000455	504.25	461	440	536	580	1.2	2.78E-01	606.75	750	585	676	416	1.15	8.41E-01	581.5	728	572	617	409
disco	FBgn0000459	326.5	325	337	309	335	0.59	4.75E-05	191.75	181	160	290	136	0.98	5.65E-01	319.25	353	397	303	224
Dl	FBgn0000463	16354.75	14687	20370	16145	14217	0.63	2.35E-05	10224.25	8893	9661	14667	7676	1.29	2.55E-01	21164.25	22478	26133	18066	17980
Lar	FBgn0000464	4014.25	5077	2885	3577	4518	0.91	4.34E-01	3646.5	3699	3113	4812	2962	1.18	5.52E-01	4734	5649	5464	4314	3509
Cyp6a2	FBgn0000473	0.75	1	1	0	1	0.67	8.52E-01	0.5	1	0	1	0	1.33E-200	2.01E-01	1.00E-200	0	0	0	0
DNaseII	FBgn0000477	7.75	17	3	4	7	0.29	2.02E-01	2.25	6	0	1	2	0.29	2.03E-01	2.25	2	1	2	4
dnc	FBgn0000479	502	602	489	457	460	0.75	2.20E-02	374.25	402	316	435	344	1.64	2.95E-04	821.75	900	1064	703	620
dor	FBgn0000482	897.75	887	819	817	1068	1.08	6.72E-01	968.75	1192	877	1117	689	1.18	6.89E-01	1058	1410	1122	922	778
Pka-C3	FBgn0000489	872.75	1007	820	861	803	1.3	4.15E-02	1135.5	1071	1050	1598	823	1.54	1.02E-03	1340.5	1404	1626	1156	1176
dpp	FBgn0000490	4511.75	3965	5306	4790	3986	0.92	4.82E-01	4159.75	3582	3050	6091	3916	1.36	8.88E-02	6114.75	7277	7107	5395	4680
Dr	FBgn0000492	7379.75	6526	8997	7582	6414	0.88	2.47E-01	6507.5	6386	4929	9143	5572	1.06	9.02E-01	7790.75	8516	9428	6829	6390
ds	FBgn0000497	24282.25	27629	21954	23030	24516	0.82	6.53E-02	19864	19209	16107	26610	17530	1.33	1.11E-01	32363.75	44597	34026	27928	22904
dsh	FBgn0000499	2647.25	2965	2522	2425	2677	0.88	1.39E-01	2324	2327	1970	2978	2021	1.01	4.35E-01	2672.5	3315	3021	2509	1845
Dsk	FBgn0000500	0.5	1	0	0	1	0.5	7.93E-01	0.25	0	0	1	0	0.5	7.82E-01	0.25	1	0	0	0
dsx	FBgn0000504	3919.25	4035	4102	3584	3956	0.84	5.14E-02	3296.5	3025	2358	4709	3094	1.09	9.87E-01	4277	6114	4165	3855	2974
dwg	FBgn0000520	579	644	490	527	655	1.22	2.46E-01	703.5	865	551	929	469	1.04	7.04E-01	599.75	892	617	498	392
dx	FBgn0000524	6630.5	6630	6256	6652	6984	0.94	4.42E-01	6248	6444	4525	8678	5345	1.13	8.88E-01	7471	9461	8040	7083	5300
e	FBgn0000527	78.75	109	5	90	111	1.05	9.78E-01	82.75	144	96	50	41	0.37	1.23E-01	29.5	8	37	63	10
bsh	FBgn0000529	0.25	1	0	0	0	1	1.00E+00	0.25	0	0	1	0	3	6.64E-01	0.75	1	1	1	0
ea	FBgn0000533	143	140	111	118	203	0.07	2.85E-32	10.5	6	12	18	6	1.04	8.60E-01	149.25	214	192	110	81
eag	FBgn0000535	0.75	1	1	1	0	1.33E-200	2.15E-01	1.00E-200	0	0	0	0	1	1.00E+00	0.75	1	1	0	1
eas	FBgn0000536	1852	2146	1537	1730	1995	1.12	5.02E-01	2068	2375	1532	2783	1582	0.99	3.82E-01	1828	2493	1868	1682	1269
E(bx)	FBgn0000541	21575.5	26230	18470	19474	22128	0.91	5.23E-01	19610.75	20003	16212	24278	17950	1.07	9.64E-01	23168	30913	23493	21807	16459
ec	FBgn0000542	10003.25	8987	11046	9799	10181	0.82	4.13E-02	8169.25	8064	7335	11114	6164	1.26	2.41E-01	12595.75	13829	15161	11587	9806
ecd	FBgn0000543	948	868	970	943	1011	1.14	3.74E-01	1083	1265	1025	1225	817	0.98	4.75E-01	925.75	1121	1038	844	700
EcR	FBgn0000546	6216.25	5743	6806	5986	6330	0.88	2.32E-01	5459.25	5388	4112	7311	5026	1.5	1.87E-03	9311.75	12220	10303	7948	6776
ed	FBgn0000547	37126.25	36650	39588	35176	37091	0.69	1.76E-03	25729.75	23589	21745	35630	21955	1.26	3.78E-01	46750	50671	58570	41530	36229
Edg78E	FBgn0000551	29.5	22	40	38	18	2.49	1.51E-02	73.5	49	54	120	71	2.63	1.56E-02	77.5	94	79	82	55
Ef1alpha48D	FBgn0000556	558016.5	444325	689791	548042	549908	0.79	2.25E-01	443234.25	427071	402156	583008	360702	1.04	9.18E-01	582023.25	566708	723457	608145	429783
Ef1alpha100E	FBgn0000557	4142.5	3686	4361	4869	3654	0.46	4.06E-18	1916.5	1799	1129	3270	1468	0.39	1.70E-27	1622.75	1993	1518	1744	1236
EF2	FBgn0000559	148293.75	167617	137899	121363	166296	0.73	1.72E-02	107697.75	120920	94617	123451	91803	1.01	7.36E-01	149748.25	164912	168835	150857	114389
eg	FBgn0000560	92.75	82	84	115	90	0.55	7.06E-02	50.75	38	55	55	55	0.87	5.44E-01	80.75	75	118	87	43
egl	FBgn0000562	4825.25	4557	5080	4898	4766	1.08	5.83E-01	5229.75	5228	4070	7174	4447	1.13	8.80E-01	5468.25	7067	5788	5302	3716
Eh	FBgn0000564	1.5	1	1	3	1	0.33	5.39E-01	0.5	0	2	0	0	0.83	9.11E-01	1.25	2	1	2	0
Eip71CD	FBgn0000565	1494.75	1637	1344	1497	1501	1.32	3.48E-03	1980	2438	1557	2337	1588	0.99	5.00E-01	1486.5	1688	1707	1411	1140
Eip55E	FBgn0000566	3696	4444	3515	2977	3848	0.74	1.49E-03	2746.25	3353	1802	3444	2386	0.61	5.38E-11	2251.5	2633	2351	2225	1797
Eip74EF	FBgn0000567	5596	5285	6218	5643	5238	0.86	1.27E-01	4824.5	4303	3445	6964	4586	1.26	3.14E-01	7025.5	9672	7245	6119	5066
Eip75B	FBgn0000568	11507.75	11470	12700	11215	10646	0.76	1.91E-02	8743.25	7788	7367	12531	7287	1.1	9.53E-01	12699.25	12873	15793	11070	11061
emc	FBgn0000575	52228.75	58623	50451	48222	51619	0.96	6.61E-01	50067.5	48380	37382	72997	41511	0.82	9.47E-03	42603.75	47416	49378	41004	32617
ems	FBgn0000576	3567.25	3491	4075	3176	3527	0.71	1.58E-05	2539	2581	1982	3545	2048	0.91	9.05E-02	3242.25	3489	3732	3093	2655
en	FBgn0000577	2905.25	2537	3271	2962	2851	0.92	3.62E-01	2662.75	3006	2165	3499	1981	1.07	9.14E-01	3103.25	3303	4101	2657	2352
ena	FBgn0000578	8467.5	10103	7042	8081	8644	0.95	5.83E-01	8022.25	8504	6375	10353	6857	1.1	1.00E+00	9340.25	11825	10397	8629	6510
Eno	FBgn0000579	12977.5	12626	13406	12528	13350	0.87	1.79E-01	11299.75	13510	9701	13540	8448	0.93	1.18E-01	12036	14532	13842	11217	8553
E(Pc)	FBgn0000581	9326.5	10029	8505	8969	9803	0.82	4.15E-02	7671.75	7592	6712	9770	6613	1.16	6.72E-01	10831.25	13507	12410	9414	7994
esc	FBgn0000588	505.75	609	463	424	527	0.92	5.79E-01	466	544	357	559	404	1.08	1.00E+00	546	670	608	538	368
E(spl)m8-HLH	FBgn0000591	546.75	353	785	589	460	1.45	7.95E-02	795.25	730	470	1370	611	1.7	4.79E-03	931	1045	977	965	737
Est-6	FBgn0000592	15.25	20	19	16	6	0.48	3.72E-01	7.25	1	16	9	3	0.44	2.74E-01	6.75	2	10	5	10
Est-P	FBgn0000594	49.75	71	38	46	44	0.7	5.23E-01	35	32	41	42	25	0.52	1.07E-01	25.75	20	36	26	21
eve	FBgn0000606	0.25	1	0	0	0	4.00E-200	5.23E-01	1.00E-200	0	0	0	0	4.00E-200	5.38E-01	1.00E-200	0	0	0	0
exd	FBgn0000611	12044	12895	10777	11416	13088	0.94	4.92E-01	11287.25	11892	8286	15300	9671	0.94	1.59E-01	11359.25	14130	12367	10719	8221
exu	FBgn0000615	81.25	61	83	80	101	1.24	5.75E-01	100.5	102	44	123	133	0.8	3.92E-01	65.25	74	73	64	50
e(y)1	FBgn0000617	909.25	841	1003	917	876	1.06	9.42E-01	964	975	584	1426	871	1.16	7.62E-01	1056.5	1273	1197	1010	746
e(y)2	FBgn0000618	1136.5	830	1447	1482	787	1.67	2.59E-02	1903.5	1572	772	3316	1954	1.35	4.71E-01	1536.5	1924	1887	1298	1037
eyg	FBgn0000625	1256.5	1244	1251	1293	1238	0.86	1.47E-01	1082	1215	979	1323	811	1.03	6.56E-01	1296.5	1559	1603	1026	998
E(z)	FBgn0000629	1264.25	1311	1269	1254	1223	1.02	1.00E+00	1291.25	1421	983	1640	1121	1.65	3.42E-07	2083.5	2623	2376	1921	1414
fas	FBgn0000633	6.5	11	4	5	6	1.77	5.23E-01	11.5	8	4	27	7	1	1.00E+00	6.5	7	5	9	5
Fas2	FBgn0000635	7739	8960	6493	6953	8550	0.83	8.34E-02	6455.25	6782	5313	8030	5696	1.09	1.00E+00	8424.5	10414	9868	7894	5522
Fas3	FBgn0000636	56752.75	60573	53691	57139	55608	0.78	5.68E-02	44446	40972	33074	60461	43277	1.17	7.12E-01	66632.25	77435	77629	63637	47828
Fbp1	FBgn0000639	3006.25	3591	1439	3049	3946	0.9	9.84E-01	2719	2849	3282	2501	2244	0.09	7.21E-10	259	98	652	80	206
Fbp2	FBgn0000640	447.25	472	273	447	597	1.94	4.68E-02	869.25	992	707	886	892	0.12	4.40E-14	55.5	74	74	36	38
Fcp3C	FBgn0000644	34.5	34	34	29	41	1.18	8.17E-01	40.75	53	28	58	24	1.58	4.16E-01	54.5	84	52	51	31
fj	FBgn0000658	12463.5	12284	12568	12078	12924	0.81	8.75E-03	10052	10487	8140	13378	8203	1.25	2.29E-01	15541.75	19239	18016	13120	11792
fkh	FBgn0000659	10.75	7	12	16	8	0.51	5.02E-01	5.5	4	10	4	4	1.58	6.40E-01	17	16	18	7	27
fl(2)d	FBgn0000662	6916	7909	6611	6771	6373	1.01	1.00E+00	6978.5	7336	5113	9152	6313	1.05	6.37E-01	7232.5	10026	7597	6572	4735
Actn	FBgn0000667	6418	6445	6181	6367	6679	1.02	1.00E+00	6521.25	6704	5511	8385	5485	1.3	6.66E-02	8365.75	10503	9303	7928	5729
fliI	FBgn0000709	3012.75	3224	3218	3059	2550	0.98	8.36E-01	2951.5	2917	2191	3991	2707	1.24	4.06E-01	3723.25	4860	3881	3563	2589
flw	FBgn0000711	3540.25	3664	3604	3402	3491	0.88	1.76E-01	3117	2857	2619	4234	2758	1.11	9.88E-01	3922.75	4557	4575	3719	2840
FMRFa	FBgn0000715	0.5	2	0	0	0	1.5	9.79E-01	0.75	0	0	3	0	2.00E-200	3.99E-01	1.00E-200	0	0	0	0
fog	FBgn0000719	1249.75	1243	1192	1278	1286	0.62	9.48E-08	768.75	755	556	1038	726	0.91	1.37E-01	1139	1424	1263	974	895
for	FBgn0000721	5320.5	6357	4486	5036	5403	0.96	6.87E-01	5133.75	5409	3975	6807	4344	1.15	6.28E-01	6126.5	7562	6416	5684	4844
FER	FBgn0000723	5170	6274	4110	4773	5523	0.88	1.70E-01	4543.75	5121	3700	5638	3716	0.88	1.04E-02	4528.25	5605	4985	4273	3250
gd	FBgn0000808	15	27	10	12	11	2.32	3.05E-02	34.75	44	35	33	27	3.83	2.91E-04	57.5	58	86	51	35
fs(1)K10	FBgn0000810	3145.5	3103	3203	3092	3184	0.96	6.25E-01	3010.5	3143	2366	4108	2425	1.07	9.78E-01	3375.5	3993	3700	3225	2584
png	FBgn0000826	14.75	12	9	23	15	1	1.00E+00	14.75	22	11	12	14	1.86	3.34E-01	27.5	34	41	23	12
fs(1)Ya	FBgn0000927	1.00E-200	0	0	0	0	1	1.00E+00	1.00E-200	0	0	0	0	1	1.00E+00	1.00E-200	0	0	0	0
fs(1)Yb	FBgn0000928	6	11	1	7	5	2.29	2.13E-01	13.75	22	10	14	9	3.17	9.09E-02	19	36	20	9	11
tj	FBgn0000964	1.00E-200	0	0	0	0	2.50E+199	5.23E-01	0.25	1	0	0	0	1	1.00E+00	1.00E-200	0	0	0	0
dup	FBgn0000996	2744.5	2606	3017	2563	2792	1.03	1.00E+00	2814	3059	2147	3644	2406	1.12	9.55E-01	3062.25	3791	3338	2943	2177
ft	FBgn0001075	11453	13057	10578	10416	11761	0.73	1.12E-03	8327.75	7991	7584	11083	6653	1.23	4.10E-01	14100.5	18975	14730	12630	10067
ftz	FBgn0001077	1.00E-200	0	0	0	0	2.50E+199	5.23E-01	0.25	1	0	0	0	2.50E+199	5.49E-01	0.25	0	0	1	0
ftz-f1	FBgn0001078	1288.75	952	1792	1235	1176	0.85	3.56E-01	1089.25	946	1017	1293	1101	2.03	1.30E-06	2610.25	3487	3062	2057	1835
fu	FBgn0001079	822	1052	604	659	973	0.99	1.00E+00	817.5	1049	660	952	609	0.9	2.21E-01	742.25	1062	691	736	480
fw	FBgn0001083	1358	1417	1288	1417	1310	1.07	8.27E-01	1448.75	1472	1029	2098	1196	1.18	6.33E-01	1605.25	2177	1782	1369	1093
fy	FBgn0001084	844	927	826	739	884	0.98	8.55E-01	827.5	975	650	1035	650	1	5.45E-01	847	1064	968	722	634
fz	FBgn0001085	12146.5	12781	12882	11047	11876	0.76	2.06E-03	9249.25	8811	7252	12633	8301	1.05	8.15E-01	12774.25	15264	14678	11807	9348
fzy	FBgn0001086	4602.25	4312	4824	4720	4553	0.95	5.50E-01	4390.5	5083	3387	5411	3681	1.03	5.83E-01	4760	5991	5121	4526	3402
g	FBgn0001087	5547.75	6079	4992	5645	5475	0.98	8.29E-01	5455.5	5338	4555	7448	4481	0.96	1.54E-01	5305	6485	6287	4591	3857
Gal	FBgn0001089	306	414	193	267	350	1.11	7.16E-01	338.25	424	331	341	257	0.7	6.65E-02	214	229	249	221	157
bnb	FBgn0001090	43843.5	40258	52744	44625	37747	1.02	1.00E+00	44888	43850	35821	57019	42862	0.69	1.38E-04	30246.75	35165	37136	27980	20706
Gapdh1	FBgn0001091	3824.75	2889	4777	3826	3807	1.36	1.95E-02	5190	5919	3873	6678	4290	1.04	7.60E-01	3967.75	4695	4524	3704	2948
Gapdh2	FBgn0001092	10513.75	8799	11789	9988	11479	0.93	4.42E-01	9807	10792	7461	12984	7991	0.95	1.94E-01	9987	11810	11392	9323	7423
Gdh	FBgn0001098	8773	7307	9726	8475	9584	0.77	9.67E-03	6775.75	7236	6489	8257	5121	1.09	1.00E+00	9574.75	11218	11260	9033	6788
Galphai	FBgn0001104	10020.75	9858	9825	10003	10397	0.99	7.53E-01	9928.75	10029	6521	14426	8739	0.96	1.71E-01	9585.75	11552	10780	9010	7001
Gbeta13F	FBgn0001105	7230	7449	7530	7401	6540	0.87	3.08E-01	6287.5	6044	5760	7940	5406	1.18	5.86E-01	8518.75	8694	10804	7716	6861
DCTN1-p150	FBgn0001108	3433.75	3986	2938	3407	3404	0.96	7.20E-01	3294.75	3376	2734	4128	2941	1.11	1.00E+00	3798	4880	4138	3487	2687
Gld	FBgn0001112	1014.5	1124	1137	1019	778	1.07	9.43E-01	1085.75	1018	860	1588	877	1.74	6.20E-02	1760.25	2368	1664	1959	1050
Glt	FBgn0001114	1738.25	2367	781	2165	1640	1.01	1.00E+00	1752.25	1899	1453	2048	1609	1.22	7.19E-01	2115.5	3114	2177	1608	1563
gnu	FBgn0001120	3	0	4	6	2	3.33E-201	2.61E-02	1.00E-200	0	0	0	0	0.08	1.10E-01	0.25	0	1	0	0
Galphao	FBgn0001122	4714.5	5158	4373	4704	4623	0.94	5.11E-01	4420.75	4212	3491	6083	3897	1.08	1.00E+00	5080.5	6049	5459	4852	3962
Galphas	FBgn0001123	9666	9570	9828	10393	8873	1.17	2.17E-01	11282.5	11485	7744	15722	10179	1.09	1.00E+00	10578.5	13193	11101	10482	7538
Got1	FBgn0001124	3705.25	3231	4033	3616	3941	0.9	3.03E-01	3346.25	4088	2782	4015	2500	0.81	3.24E-04	2994	3666	3323	2865	2122
Got2	FBgn0001125	3275.5	2895	3584	3166	3457	1.23	4.83E-02	4040.75	4633	3267	5195	3068	1.11	1.00E+00	3643.5	4636	3959	3427	2552
Gpdh	FBgn0001128	1110.75	1191	1113	1072	1067	0.99	8.74E-01	1104.75	1121	749	1543	1006	1.08	9.76E-01	1203.75	1673	1169	1110	863
grau	FBgn0001133	543	578	529	435	630	1.14	5.23E-01	617.75	823	503	741	404	0.99	5.84E-01	536.5	673	576	493	404
Grd	FBgn0001134	1.5	1	1	0	4	0.17	3.93E-01	0.25	1	0	0	0	2.17	7.60E-01	3.25	2	9	2	0
grk	FBgn0001137	74.25	79	100	51	67	0.71	3.02E-01	52.75	47	52	77	35	0.72	2.06E-01	53.75	71	60	49	35
grn	FBgn0001138	6317.25	5718	6616	6592	6343	0.9	3.14E-01	5691.25	5481	4605	7905	4774	1.03	6.91E-01	6505	7752	7496	5554	5218
gro	FBgn0001139	23570	22215	25257	24581	22227	0.91	3.88E-01	21445.75	20751	16488	29911	18633	1.08	1.00E+00	25561.25	29827	29420	22788	20210
Gs1	FBgn0001142	392.25	439	241	431	458	0.94	7.71E-01	369.75	423	263	490	303	0.66	3.59E-03	257.5	279	292	262	197
Gs2	FBgn0001145	683	622	914	594	602	0.86	5.23E-01	588	392	731	807	422	1.31	4.20E-01	892	1036	1068	838	626
gsb-n	FBgn0001147	8.75	14	6	8	7	0.86	9.05E-01	7.5	14	3	6	7	0.63	5.37E-01	5.5	11	3	7	1
gsb	FBgn0001148	4.75	2	5	3	9	0.89	1.00E+00	4.25	0	6	3	8	1.26	1.00E+00	6	16	6	2	0
GstD1	FBgn0001149	11783.25	9576	12732	12459	12366	1.02	1.00E+00	12010.25	14619	10212	14851	8359	1.53	4.80E-03	17999.75	20548	19912	17798	13741
gt	FBgn0001150	31.25	15	39	36	35	1.92	1.32E-01	60	52	39	118	31	1.37	6.66E-01	42.75	47	46	53	25
h	FBgn0001168	5611.5	4687	7142	5407	5210	0.78	2.62E-02	4368.75	4309	3906	5946	3314	0.91	2.36E-01	5123.75	4678	6741	4733	4343
H	FBgn0001169	5012.5	4929	4915	5186	5020	0.85	8.53E-02	4259	3923	3277	6134	3702	1.26	2.49E-01	6320.75	8093	6978	5520	4692
H2	FBgn0001170	224	216	256	208	216	1.02	1.00E+00	229.5	275	162	290	191	1.05	8.75E-01	234.5	279	281	218	160
halo	FBgn0001174	0.25	0	0	0	1	2	8.64E-01	0.5	0	0	2	0	10	1.89E-01	2.5	0	3	0	7
hay	FBgn0001179	2004.5	2380	1933	1756	1949	0.89	2.60E-01	1794	1868	1419	2317	1572	1.79	6.36E-11	3580.75	4518	4212	3134	2459
hb	FBgn0001180	5.25	7	8	5	1	0.62	6.71E-01	3.25	0	4	6	3	2.57	3.73E-01	13.5	5	23	16	10
her	FBgn0001185	2631.5	2859	2400	2637	2630	1.02	1.00E+00	2674	2657	1920	3795	2324	0.95	1.61E-01	2509.5	2967	2776	2472	1823
Hex-A	FBgn0001186	3630.25	3926	3730	3514	3351	0.9	3.04E-01	3259.75	3559	2653	4207	2620	0.88	4.71E-02	3199	3519	3651	3014	2612
Hex-C	FBgn0001187	1.75	5	2	0	0	1.29	9.06E-01	2.25	0	5	3	1	1.71	8.63E-01	3	0	8	4	0
hfw	FBgn0001189	3481	3565	3477	3390	3492	0.91	2.68E-01	3181	3479	2480	4072	2693	1.05	6.65E-01	3638.75	4610	3995	3312	2638
His2Av	FBgn0001197	28552.5	27495	27637	28863	30215	1.07	8.15E-01	30598.25	35175	23662	40447	23109	0.97	4.01E-01	27576.5	32768	31534	26187	19817
hook	FBgn0001202	1466.75	1673	1255	1405	1534	1.16	1.54E-01	1702.75	1853	1433	2041	1484	1.15	7.11E-01	1681.75	1980	1819	1741	1187
Hmr	FBgn0001206	1524.5	1510	1607	1483	1498	1.06	6.76E-01	1617.75	1607	1449	2083	1332	1.37	9.42E-03	2094.25	2549	2427	1869	1532
Hn	FBgn0001208	34	29	32	36	39	2.9	1.80E-04	98.5	83	73	132	106	0.67	1.84E-01	22.75	37	23	14	17
Hrb98DE	FBgn0001215	54016.25	66701	46657	48141	54566	0.77	1.67E-02	41565.5	40474	29726	59155	36907	0.9	1.53E-01	48565.5	58389	53023	46650	36200
Hsc70-1	FBgn0001216	4.25	4	3	6	4	1.06	1.00E+00	4.5	8	2	6	2	0.53	4.95E-01	2.25	2	1	5	1
Hsc70-2	FBgn0001217	1.75	1	1	2	3	5.29	4.69E-03	9.25	5	1	12	19	1.86	6.04E-01	3.25	7	3	2	1
Hsc70-3	FBgn0001218	63497	72720	55033	61811	64424	0.78	4.37E-02	49547.25	50867	39684	67651	39987	0.76	2.61E-03	48239.5	53611	55858	48324	35165
Hsc70-4	FBgn0001219	153980.75	146048	166820	144995	158060	0.91	5.24E-01	139939.75	163897	120773	170141	104948	1.17	7.80E-01	179417.5	207104	219184	157153	134229
Hsc70-5	FBgn0001220	6974.25	7697	6635	6505	7060	0.94	4.97E-01	6541.75	7446	5175	8247	5299	1.12	9.02E-01	7815	9676	8368	7661	5555
Hsf	FBgn0001222	4047	4139	4107	3907	4035	1.06	7.46E-01	4286.25	4237	3227	5897	3784	1.11	9.78E-01	4490.25	5620	4869	4162	3310
Hsp23	FBgn0001224	44455	44879	37103	38023	57815	1.07	8.84E-01	47557.25	60618	42497	59260	27854	0.64	1.79E-03	28605.75	32295	31355	27198	23575
Hsp26	FBgn0001225	6064.25	4021	6735	7313	6188	1.07	9.19E-01	6481.5	6935	5906	8971	4114	0.81	1.28E-01	4907.5	4628	5610	4980	4412
Hsp27	FBgn0001226	101770.5	98486	111088	114076	83432	0.83	1.73E-01	84830.25	88528	57104	124648	69041	1	6.29E-01	101394	129143	102437	97572	76424
Hsp67Ba	FBgn0001227	15425.5	17001	14383	15906	14412	0.91	3.51E-01	14082	15543	8375	21170	11240	0.85	4.43E-02	13133.5	16150	13781	12441	10162
CG4456	FBgn0001228	1.5	2	2	0	2	2.83	2.74E-01	4.25	4	6	5	2	0.83	9.03E-01	1.25	2	0	2	1
Hsp67Bc	FBgn0001229	208.5	252	81	294	207	3.65	3.82E-05	761.5	901	768	796	581	0.4	3.32E-03	82.5	67	86	126	51
Hsp68	FBgn0001230	874	88	1623	996	789	2.31	8.59E-02	2015	1088	2330	3580	1062	1.28	6.72E-01	1118.75	576	601	1543	1755
Hsp83	FBgn0001233	65258	64324	64770	60892	71046	1.03	1.00E+00	67508	81933	59627	85465	43007	0.93	3.96E-01	60568.75	80254	57313	53227	51481
Hsromega	FBgn0001234	6547	6298	6369	7223	6298	1.41	2.46E-03	9202.75	8743	6875	13394	7799	1.02	6.96E-01	6662	7658	7158	6337	5495
hth	FBgn0001235	68458	66871	83247	62068	61646	0.78	1.51E-01	53249.5	45081	46975	75865	45077	1.29	3.81E-01	88567.25	79902	117446	82716	74205
Ide	FBgn0001247	2913.25	3011	2846	2713	3083	1.03	9.35E-01	2995.75	3427	2500	3684	2372	1.08	9.73E-01	3141.25	3783	3629	2755	2398
Idh	FBgn0001248	14791.75	17198	12931	12112	16926	0.68	4.82E-05	10117.25	12419	8495	11725	7830	0.75	6.59E-05	11051	13020	12430	10540	8214
if	FBgn0001250	3456.75	3511	3514	3548	3254	0.81	1.70E-02	2805.5	2655	2287	4032	2248	1.32	6.06E-02	4569.25	5376	5276	4086	3539
ImpE1	FBgn0001253	32056.25	41734	21507	34137	30847	0.61	1.90E-05	19596.5	19094	14262	26743	18287	0.72	5.76E-04	23026.5	28585	25192	21694	16635
ImpE2	FBgn0001254	216274.75	252853	165400	236718	210128	0.89	5.01E-01	193115	192337	144297	258578	177248	0.69	3.01E-04	148588.5	177727	159857	148433	108337
ImpE3	FBgn0001255	8127	10325	5084	8151	8948	1.36	3.91E-02	11033.5	12935	7851	14779	8569	0.85	7.96E-02	6882.5	8144	7773	6730	4883
ImpL1	FBgn0001256	94	96	48	144	88	1.19	7.30E-01	112	108	160	134	46	0.35	4.15E-03	33.25	8	33	69	23
ImpL2	FBgn0001257	3737.75	4491	2945	3880	3635	1.19	3.51E-01	4451	4197	2581	6709	4317	1.19	6.11E-01	4438.25	5388	4318	5009	3038
ImpL3	FBgn0001258	295.25	340	230	323	288	1.73	1.01E-02	512.25	443	346	980	280	0.58	5.23E-04	172.5	217	155	191	127
in	FBgn0001259	1366.5	1389	1178	1352	1547	0.93	5.29E-01	1269	1386	1177	1532	981	1.21	4.81E-01	1655	2144	1852	1502	1122
inaD	FBgn0001263	50.25	66	87	23	25	0.28	9.55E-03	14.25	14	12	16	15	0.12	1.18E-06	6.25	13	8	4	0
inv	FBgn0001269	2121	2152	2031	2245	2056	1.08	5.89E-01	2292.5	2549	1700	2950	1971	1.22	3.53E-01	2584	3404	2835	2228	1869
ix	FBgn0001276	470.25	435	498	479	469	1.25	2.52E-01	587.5	655	457	850	388	1.09	1.00E+00	510.25	576	579	491	395
janA	FBgn0001280	5153	4693	6357	5449	4113	1.28	5.92E-02	6618.5	7106	4323	8539	6506	1.2	5.43E-01	6191.25	7056	6889	6283	4537
janB	FBgn0001281	6.5	1	18	2	5	0.77	7.96E-01	5	3	5	8	4	0.54	4.37E-01	3.5	6	3	3	2
Jon44E	FBgn0001285	1.00E-200	0	0	0	0	1	1.00E+00	1.00E-200	0	0	0	0	1	1.00E+00	1.00E-200	0	0	0	0
Jra	FBgn0001291	1923.75	1828	1850	1992	2025	1.3	2.01E-02	2501.5	3102	1866	3160	1878	1.11	1.00E+00	2143.5	2722	2409	1978	1465
kar	FBgn0001296	107.5	148	49	108	125	1.3	4.99E-01	139.75	172	98	192	97	1.2	8.64E-01	128.75	195	108	122	90
kay	FBgn0001297	8258.25	8766	7337	8183	8747	0.91	3.69E-01	7519.25	7465	6211	10083	6318	1.47	5.49E-04	12153.25	14607	13468	10889	9649
kel	FBgn0001301	5057.75	6012	4495	4776	4948	0.97	7.73E-01	4903.5	4857	4040	6540	4177	1.14	7.07E-01	5775	6521	6374	5904	4301
Khc	FBgn0001308	8171.75	9251	7842	7814	7780	0.98	8.66E-01	8007.75	8550	6958	10003	6520	0.99	3.94E-01	8130.75	9961	8781	8032	5749
kkv	FBgn0001311	8422.75	9157	8081	7738	8715	0.93	4.67E-01	7801.75	8913	6429	9771	6094	1.2	5.50E-01	10099.5	14313	10801	8779	6505
kl-2	FBgn0001313	1.00E-200	0	0	0	0	1	1.00E+00	1.00E-200	0	0	0	0	5.00E+199	3.70E-01	0.5	0	0	1	1
kl-3	FBgn0001314	0.25	0	0	1	0	4.00E-200	5.23E-01	1.00E-200	0	0	0	0	4.00E-200	5.38E-01	1.00E-200	0	0	0	0
kl-5	FBgn0001315	1.00E-200	0	0	0	0	5.00E+199	3.76E-01	0.5	0	1	1	0	1	1.00E+00	1.00E-200	0	0	0	0
klar	FBgn0001316	18433.25	20455	17388	17460	18430	1.11	4.71E-01	20370.25	21582	16779	26148	16972	1.04	7.13E-01	19257.5	25756	20258	17354	13662
kn	FBgn0001319	2433	2395	2250	2781	2306	1.23	5.26E-02	2999.5	2891	2187	4358	2562	1.11	9.94E-01	2707.5	3444	2963	2454	1969
kni	FBgn0001320	2145.5	1849	2669	2278	1786	0.97	7.23E-01	2090.5	2020	1527	3200	1615	0.91	2.24E-01	1946.5	2081	2395	1722	1588
knk	FBgn0001321	3832	4799	2811	3290	4428	1	1.00E+00	3838.75	4395	3222	4708	3030	0.72	3.18E-06	2763	3305	3232	2610	1905
knrl	FBgn0001323	2372.25	2475	2555	2330	2129	0.97	7.22E-01	2297.75	2213	1785	3282	1911	1.12	8.91E-01	2658.75	2880	3088	2636	2031
kto	FBgn0001324	2908.25	3440	2215	2777	3201	1.02	9.59E-01	2973	3506	2513	3465	2408	1.27	3.27E-01	3697.75	5119	3987	3377	2308
Kr	FBgn0001325	5	12	2	5	1	0.45	5.04E-01	2.25	3	2	4	0	0.35	3.41E-01	1.75	2	4	0	1
kz	FBgn0001330	985.5	1022	955	913	1052	1.04	9.02E-01	1020.75	1118	845	1260	860	1.14	9.42E-01	1119.5	1595	1170	995	718
PRAS40	FBgn0001332	2644.5	2927	2263	2441	2947	1.13	2.16E-01	2989.25	3220	2702	3470	2565	1.33	2.56E-02	3514.5	4362	3635	3484	2577
ebo	FBgn0001337	4628.75	4650	4227	4667	4971	0.97	7.15E-01	4510.5	4868	3343	5940	3891	1.12	9.29E-01	5174.75	6679	5460	4692	3868
l(1)1Bi	FBgn0001341	2758	2898	2876	2504	2754	0.89	2.21E-01	2442.5	2565	1958	3020	2227	1.09	1.00E+00	2999.5	3755	3221	2853	2169
egh	FBgn0001404	3284.25	3283	3480	3228	3146	0.95	5.67E-01	3116.75	2921	2579	4330	2637	1.1	9.93E-01	3620	4074	4274	3276	2856
l(1)10Bb	FBgn0001491	2816.25	2732	3105	2555	2873	1.16	3.69E-01	3271.75	3396	2389	4551	2751	1.21	5.28E-01	3416.25	4235	3561	3589	2280
Hlc	FBgn0001565	3153	3211	2853	2903	3645	1.02	1.00E+00	3224.25	3682	2565	4130	2520	1.04	6.71E-01	3287	4047	3873	2908	2320
Grip91	FBgn0001612	1997.5	2234	1871	1756	2129	0.81	8.05E-02	1619.5	1775	1557	1933	1213	1.1	1.00E+00	2195.5	2682	2517	2021	1562
dlg1	FBgn0001624	14999.75	16520	14015	14556	14908	0.86	1.45E-01	12964.25	12176	10753	17389	11539	1.1	1.00E+00	16514	21046	18410	14886	11714
ifc	FBgn0001941	3616.75	3508	3341	3712	3906	0.99	8.42E-01	3591.5	4037	2819	4672	2838	1.12	9.64E-01	4042.5	5200	4519	3602	2849
eIF-4a	FBgn0001942	100264.5	81352	123938	109629	86139	1.06	9.23E-01	106317.5	112494	73070	142446	97260	1.09	1.00E+00	109059.25	120545	129382	103895	82415
Arpc1	FBgn0001961	2055	2037	1891	2045	2247	1.12	4.01E-01	2296.75	2939	1900	2645	1703	0.96	2.35E-01	1973.5	2425	2172	1937	1360
Sos	FBgn0001965	4036.25	4307	3729	3957	4152	0.92	3.49E-01	3700.75	3891	3092	4769	3051	1.13	8.07E-01	4578.75	5769	4905	4277	3364
NimC3	FBgn0001967	11.75	20	12	8	7	0.66	6.29E-01	7.75	10	4	6	11	0.62	5.13E-01	7.25	7	10	7	5
Pgant35A	FBgn0001970	422.25	466	403	408	412	1.07	7.63E-01	451.75	529	405	539	334	1.02	7.78E-01	429.5	443	518	406	351
l(2)35Bd	FBgn0001974	1589.25	1529	1572	1657	1599	0.91	2.73E-01	1440.75	1508	984	1965	1306	0.93	9.43E-02	1476	1871	1590	1420	1023
CIAPIN1	FBgn0001977	2496.75	2198	2678	3033	2078	1.69	5.14E-04	4224.75	3907	2184	6529	4279	1.55	3.65E-02	3868.5	5323	4180	3659	2312
stc	FBgn0001978	4930.25	5119	4511	4880	5211	0.92	3.59E-01	4553.25	4523	3294	6504	3892	0.97	2.75E-01	4771.75	5939	5334	4167	3647
esg	FBgn0001981	5728.25	5106	6940	5823	5044	0.95	5.28E-01	5423	5378	3767	7678	4869	1.23	4.13E-01	7035.5	9256	7332	6021	5533
wor	FBgn0001983	20.5	31	15	12	24	1.09	9.96E-01	22.25	22	17	38	12	1.1	1.00E+00	22.5	23	32	17	18
l(2)35Df	FBgn0001986	1214.75	1270	1183	1154	1252	1.23	7.47E-02	1493	1607	1039	2031	1295	1.29	1.33E-01	1567.75	2037	1684	1421	1129
Gli	FBgn0001987	5771.5	6259	4849	5551	6427	0.93	5.23E-01	5384	5461	4735	7082	4258	0.93	1.09E-01	5360.5	6146	6283	5102	3911
ND-B17	FBgn0001989	751.75	840	785	703	679	1.33	1.69E-02	1000.75	1271	848	1113	771	1.21	5.48E-01	907.5	1060	1128	808	634
wek	FBgn0001990	690.5	667	773	662	660	0.99	9.77E-01	682.5	755	628	800	547	1.3	1.63E-01	899.5	1074	974	928	622
Ca-alpha1D	FBgn0001991	3.5	3	4	4	3	1.21	9.06E-01	4.25	4	5	7	1	3.43	7.67E-02	12	7	16	19	6
Cyp303a1	FBgn0001992	12.5	18	6	23	3	0.4	3.38E-01	5	1	4	10	5	1.28	9.92E-01	16	35	7	16	6
crp	FBgn0001994	9778.5	8851	11375	10196	8692	0.83	1.79E-01	8114.5	7717	7443	10470	6828	1.3	2.49E-01	12666.25	13536	15186	11958	9985
mRpL4	FBgn0001995	880.75	830	902	784	1007	1.04	8.90E-01	918.75	1169	902	1041	563	0.96	4.21E-01	844.25	996	1040	717	624
l(2)37Bb	FBgn0002021	553.75	555	567	578	515	1.19	2.24E-01	657.5	704	478	846	602	1.3	1.89E-01	720.5	975	738	650	519
Catsup	FBgn0002022	5205.25	5048	5054	5049	5670	0.95	5.65E-01	4963.75	6309	3857	5860	3829	0.93	8.13E-02	4844	5992	5261	4596	3527
Lim3	FBgn0002023	1	3	0	0	1	2	7.97E-01	2	0	0	7	1	1.25	9.79E-01	1.25	0	1	3	1
l(2)37Cc	FBgn0002031	5631.5	5079	6647	5548	5252	0.9	2.64E-01	5094.25	5121	3675	7052	4529	1.06	9.47E-01	5993	6582	6616	5987	4787
CG10561	FBgn0002036	195.75	216	187	163	217	1.1	7.38E-01	216.25	273	181	251	160	0.94	4.99E-01	184.75	220	257	172	90
swm	FBgn0002044	5284	5750	5265	4926	5195	0.83	1.46E-02	4378	4669	3328	5966	3549	1.01	4.84E-01	5326.75	6321	6235	4794	3957
AspRS	FBgn0002069	7626.5	7609	7990	7264	7643	1.02	1.00E+00	7754.25	8338	5963	10519	6197	1.25	2.55E-01	9521.5	12320	9885	9526	6355
l(2)gl	FBgn0002121	18942.25	22137	16158	18074	19400	1.03	9.96E-01	19427.75	18755	14925	26095	17936	1.23	5.34E-01	23225.5	29532	24509	23693	15168
l(2)tid	FBgn0002174	526.75	455	632	514	506	1.56	1.78E-05	823	898	637	1097	660	0.99	4.83E-01	521.5	691	518	502	375
dre4	FBgn0002183	10984.75	12438	10005	10464	11032	0.84	5.14E-02	9210.75	10761	7414	11387	7281	1.26	1.86E-01	13879	17457	15186	13218	9655
l(3)73Ah	FBgn0002283	1057.25	1022	1044	1022	1141	1.13	4.13E-01	1189.75	1296	1022	1536	905	1.07	8.73E-01	1130	1426	1344	962	788
Prosbeta6	FBgn0002284	5954	5612	5993	5640	6571	1.08	6.69E-01	6419.5	7495	5429	8079	4675	0.99	4.59E-01	5917.5	7211	6440	5819	4200
sas	FBgn0002306	14587.5	14460	14300	14520	15070	1.14	2.89E-01	16700.25	17186	12606	21230	15779	1.32	1.01E-01	19299.5	26410	20894	17136	12758
l(3)87Df	FBgn0002354	73.5	55	96	75	68	1.2	7.26E-01	88.25	129	57	112	55	1.06	9.77E-01	78	107	77	75	53
dco	FBgn0002413	11029	12591	9689	10703	11133	0.8	9.55E-03	8774.75	8167	5940	12645	8347	1.03	7.47E-01	11390	12888	13277	10511	8884
hyd	FBgn0002431	9440.25	11161	7957	8600	10043	0.95	6.51E-01	8941.25	9540	7185	11312	7728	1.12	9.60E-01	10543.5	13743	10968	10097	7366
l(3)mbn	FBgn0002440	13.25	12	1	22	18	1.17	8.90E-01	15.5	24	14	5	19	0.23	7.25E-02	3	8	3	1	0
l(3)mbt	FBgn0002441	1649.25	1804	1487	1536	1770	0.94	6.32E-01	1555.5	1706	1387	1881	1248	1.07	8.86E-01	1763.75	2372	1864	1585	1234
sti	FBgn0002466	5528.5	6421	4884	5134	5675	0.98	9.12E-01	5401.75	5845	4541	6558	4663	1.26	3.29E-01	6980.25	9555	7041	6645	4680
pho	FBgn0002521	8511.25	9353	7634	8490	8568	1.15	2.82E-01	9792.25	9701	6803	13697	8968	1.07	9.29E-01	9129	11928	9443	8444	6701
lab	FBgn0002522	22.5	13	28	24	25	0.96	9.49E-01	21.5	16	16	36	18	0.7	4.44E-01	15.75	27	16	8	12
lace	FBgn0002524	2371.25	2241	2572	2284	2388	0.96	5.62E-01	2265.75	2526	1827	2911	1799	0.92	5.20E-02	2188.25	2662	2431	2150	1510
Lam	FBgn0002525	36026.25	32668	41414	35981	34042	0.86	2.16E-01	30951	29636	24574	42156	27438	1.05	8.71E-01	37842.25	41446	44283	37575	28065
LanA	FBgn0002526	18996	21512	18148	16290	20034	0.85	1.21E-01	16078	16637	14274	21096	12305	1.09	1.00E+00	20710.75	25589	22516	19466	15272
LanB2	FBgn0002528	11282.25	12422	10725	10505	11477	0.73	4.82E-05	8208.25	8687	7516	10230	6400	0.9	2.41E-02	10109.25	12209	11808	9235	7185
Lcp1	FBgn0002531	1152	1377	684	1658	889	1.96	1.06E-01	2255	1954	2717	2041	2308	0.59	1.82E-01	678.75	644	948	753	370
Lcp2	FBgn0002533	259.25	318	86	388	245	1.15	8.24E-01	298	349	303	261	279	0.51	1.32E-01	131.5	108	209	151	58
Lcp3	FBgn0002534	39.75	39	1	54	65	3.31	1.90E-01	131.5	375	58	43	50	1.81	7.21E-01	71.75	149	91	24	23
Lcp4	FBgn0002535	1243.25	1597	671	1551	1154	1.19	7.23E-01	1482.25	2036	1721	728	1444	0.41	2.49E-02	514.5	1278	437	203	140
lds	FBgn0002542	4274.25	4603	4020	3952	4522	0.96	7.37E-01	4103.5	4332	3269	5024	3789	1.14	8.30E-01	4856	6457	4807	4621	3539
robo2	FBgn0002543	11971.75	13427	10051	11635	12774	0.79	7.81E-03	9440.5	9821	8163	12384	7394	1.25	2.35E-01	15013.75	19253	16463	13456	10883
lin	FBgn0002552	2580.5	2536	2613	2647	2526	0.84	1.71E-02	2166.5	2292	1743	2890	1741	1.21	3.38E-01	3117	3711	3685	2725	2347
l(1)sc	FBgn0002561	9.25	6	9	13	9	0.65	5.23E-01	6	4	1	15	4	0.76	6.84E-01	7	7	5	15	1
Lsp1alpha	FBgn0002562	1609.75	496	1140	2043	2760	0.55	3.12E-01	878.5	1026	469	1021	998	0.06	1.10E-09	102	188	130	41	49
Lsp1beta	FBgn0002563	1218.25	546	825	1355	2147	0.71	5.24E-01	866.75	1291	351	860	965	0.19	1.60E-05	232.25	376	297	130	126
Lsp1gamma	FBgn0002564	2629.75	1417	2380	3305	3417	0.41	2.31E-02	1071.25	1198	478	1100	1509	0.11	1.49E-11	282	426	306	182	214
Lsp2	FBgn0002565	2470.75	2307	1875	2777	2924	1.09	8.94E-01	2689	3148	1765	2615	3228	0.13	1.30E-11	326.5	446	443	178	239
lt	FBgn0002566	3975	4544	3651	3783	3922	1.1	5.24E-01	4352.75	4372	3115	6039	3885	1.08	1.00E+00	4311.25	5246	4713	4176	3110
Rab32	FBgn0002567	394.5	510	294	396	378	1.2	3.36E-01	471.75	548	390	548	401	0.82	5.75E-02	321.75	405	389	303	190
Mal-A1	FBgn0002570	0.75	0	0	2	1	2	7.23E-01	1.5	4	1	0	1	1.33E-200	2.44E-01	1.00E-200	0	0	0	0
Mal-A3	FBgn0002571	1.00E-200	0	0	0	0	1	1.00E+00	1.00E-200	0	0	0	0	2.50E+199	5.51E-01	0.25	1	0	0	0
sens	FBgn0002573	353.75	374	335	369	337	1.14	5.28E-01	403.75	408	299	557	351	0.83	9.42E-02	292.5	266	336	324	244
lz	FBgn0002576	1.5	0	0	3	3	2.17	6.79E-01	3.25	0	1	6	6	3.67	3.90E-01	5.5	0	2	2	18
m	FBgn0002577	426.25	499	164	527	515	0.48	7.50E-04	203.75	186	181	324	124	0.48	1.67E-04	205.25	217	239	274	91
Kaz-m1	FBgn0002578	4.25	5	6	4	2	1.29	8.67E-01	5.5	10	8	3	1	1.18	1.00E+00	5	16	1	2	1
RpL36	FBgn0002579	17349.25	17581	14194	16138	21484	1.47	2.40E-02	25565.5	37239	18018	30093	16912	0.91	3.54E-01	15858	21893	15372	14970	11197
RpS5a	FBgn0002590	68927.25	65659	73339	68459	68252	1.17	4.23E-01	80820	99007	60864	101879	61530	1.1	1.00E+00	75637.5	91978	84001	72623	53948
E(spl)m2-BFM	FBgn0002592	2254.25	1685	2627	2741	1964	1.11	7.55E-01	2509.5	2634	1862	3775	1767	1.25	4.33E-01	2811.25	2751	3370	2930	2194
RpLP1	FBgn0002593	27536.75	27488	23889	28761	30009	1.66	1.50E-03	45612.75	53485	32415	63732	32819	1.43	1.42E-01	39286.25	50583	43669	34996	27897
RpL19	FBgn0002607	25516	24051	25682	25840	26491	1.3	1.12E-01	33074	44081	21044	42093	25078	0.97	4.93E-01	24827	31522	26772	22302	18712
E(spl)m3-HLH	FBgn0002609	1344.5	1180	1455	1459	1284	0.97	8.00E-01	1306	1326	1156	1782	960	1.12	9.46E-01	1505	1438	1983	1552	1047
RpS3	FBgn0002622	39056.5	44171	34924	34635	42496	1.42	8.74E-03	55415.25	73574	48263	58845	40979	1.01	6.80E-01	39519	49202	44499	36684	27691
RpL32	FBgn0002626	35203.5	27376	42802	39905	30731	1.64	3.95E-03	57841	70521	31931	80029	48883	1.36	2.76E-01	47733	56521	51096	45891	37424
E(spl)m4-BFM	FBgn0002629	1411.5	1106	1951	1463	1126	1	8.83E-01	1408.5	1386	902	2280	1066	1.71	2.49E-02	2418.5	2652	2472	2750	1800
E(spl)m5-HLH	FBgn0002631	52.5	35	100	44	31	1.01	9.97E-01	53	56	46	83	27	0.86	6.33E-01	45	33	57	48	42
E(spl)m6-BFM	FBgn0002632	623.75	500	796	613	586	1.37	9.02E-02	854.5	858	615	1372	573	0.87	1.99E-01	544.75	484	709	580	406
E(spl)m7-HLH	FBgn0002633	1186.75	777	1518	1418	1034	1.04	1.00E+00	1231.75	1181	909	1903	934	1.37	2.25E-01	1623.75	1168	2259	1715	1353
Rcc1	FBgn0002638	5748.25	6547	5279	5130	6037	0.88	1.23E-01	5072.5	5684	3996	6440	4170	1.03	5.38E-01	5894.25	7567	6477	5286	4247
mal	FBgn0002641	898	914	807	933	938	1.1	5.23E-01	989.5	1167	744	1202	845	1.09	1.00E+00	979.5	1250	1011	867	790
mam	FBgn0002643	9746.25	10658	8768	10290	9269	0.94	6.39E-01	9207	7874	7249	13070	8635	1.37	6.09E-02	13311.25	16898	14054	11972	10321
Map205	FBgn0002645	10607.75	11977	7432	10966	12056	1.16	3.67E-01	12274.5	12590	9555	15845	11108	1.6	7.88E-04	17000	21553	18571	15991	11885
squ	FBgn0002652	806.5	758	860	912	696	1.6	7.09E-05	1292.5	1212	871	1972	1115	1.08	1.00E+00	867.75	1015	875	885	696
twe	FBgn0002673	522	410	642	542	494	0.94	5.67E-01	490.5	507	367	684	404	1.25	4.18E-01	651.25	726	784	613	482
mei-9	FBgn0002707	939.5	1221	699	845	993	1.08	7.24E-01	1014.25	1109	753	1364	831	1.02	6.99E-01	961.25	1220	999	988	638
mei-218	FBgn0002709	220.75	225	222	238	198	1.04	1.00E+00	229.25	167	128	420	202	1.44	2.37E-01	317.75	375	402	286	208
mei-S332	FBgn0002715	901	783	936	1042	843	1.15	3.94E-01	1034	1001	753	1453	929	1.25	3.06E-01	1128	1321	1227	1126	838
mei-W68	FBgn0002716	22.75	10	19	38	24	0.59	3.53E-01	13.5	17	2	14	21	0.68	4.06E-01	15.5	25	10	21	6
Men	FBgn0002719	847	834	878	801	875	1.12	5.24E-01	945.75	1061	650	1309	763	1.06	8.62E-01	900.5	1188	999	733	682
Met	FBgn0002723	997.5	1031	1065	960	934	0.78	4.89E-02	776.5	672	690	1044	700	1.25	3.47E-01	1246.5	1269	1550	1099	1068
E(spl)malpha-BFM	FBgn0002732	6783.25	5975	7095	6902	7161	0.89	2.85E-01	6062.5	6602	3994	9102	4552	1.03	8.46E-01	7013.75	7147	8192	7080	5636
E(spl)mbeta-HLH	FBgn0002733	1722.5	1610	1856	1765	1659	1	8.96E-01	1721	2167	1294	2206	1217	1.31	1.29E-01	2251.5	2424	2540	2260	1782
E(spl)mdelta-HLH	FBgn0002734	845	625	980	980	795	1.04	1.00E+00	881	897	704	1301	622	1.07	1.00E+00	902.5	793	1170	946	701
E(spl)mgamma-HLH	FBgn0002735	298.75	237	365	311	282	1.12	8.84E-01	333.75	411	174	514	236	0.98	7.63E-01	294.25	237	383	317	240
mago	FBgn0002736	8372.75	6525	11023	9786	6157	1.33	2.01E-01	11113.75	10683	5331	16994	11447	1.24	5.72E-01	10406.75	13626	9795	10837	7369
Mlc1	FBgn0002772	157	110	76	252	190	0.55	2.32E-01	87	52	151	71	74	0.82	5.38E-01	129.5	170	151	128	69
Mlc2	FBgn0002773	518.75	386	407	675	607	0.63	9.64E-03	326.75	287	336	357	327	1.92	6.22E-04	994.5	1336	1143	855	644
mle	FBgn0002774	3350.75	3693	2905	3306	3499	0.98	8.86E-01	3299	3452	2587	4227	2930	1.04	6.75E-01	3476	4531	3606	3313	2454
msl-3	FBgn0002775	1352.25	1472	1321	1338	1278	1.28	5.41E-03	1733.5	1876	1315	2220	1523	1.1	1.00E+00	1482.5	1930	1526	1427	1047
mnd	FBgn0002778	2720.25	2767	2974	2643	2497	0.7	8.58E-07	1899.5	1988	1223	2684	1703	1.04	7.18E-01	2841	3472	3207	2609	2076
mod	FBgn0002780	25678	29296	24241	24964	24211	0.87	2.03E-01	22271.75	23555	16480	28430	20622	0.91	1.13E-01	23367.75	29234	24330	22861	17046
mod(mdg4)	FBgn0002781	22450.25	21638	22666	22913	22584	1.23	8.42E-02	27568.25	30544	21741	35873	22115	1.19	5.50E-01	26793.75	33556	30823	23703	19093
mor	FBgn0002783	18144	18824	18066	18550	17136	0.93	4.99E-01	16949.75	17924	12779	22324	14772	1.11	1.00E+00	20124.75	25402	21889	18789	14419
Rpn8	FBgn0002787	5764.5	5512	5795	6367	5384	1.03	1.00E+00	5947.25	6532	4432	7863	4962	1.02	5.48E-01	5879.75	6893	6434	5965	4227
Mp20	FBgn0002789	86.25	47	72	115	111	1.06	8.61E-01	91.25	27	172	95	71	0.99	8.95E-01	85.75	85	117	97	44
mr	FBgn0002791	1855.5	1974	1829	1673	1946	1.06	8.23E-01	1957.75	2222	1536	2580	1493	1.3	7.23E-02	2414.75	2867	2791	2290	1711
ms(3)K81	FBgn0002838	0.75	0	2	1	0	0.67	8.86E-01	0.5	2	0	0	0	2	8.19E-01	1.5	4	0	0	2
sa	FBgn0002842	0.75	1	0	2	0	1	1.00E+00	0.75	2	0	1	0	0.33	6.55E-01	0.25	0	0	1	0
Acp26Aa	FBgn0002855	1.00E-200	0	0	0	0	1	1.00E+00	1.00E-200	0	0	0	0	2.50E+199	5.43E-01	0.25	0	0	0	1
Mst87F	FBgn0002862	0.25	0	0	1	0	8	2.74E-01	2	5	0	1	2	7	3.64E-01	1.75	0	5	1	1
Acp95EF	FBgn0002863	31	30	41	22	31	0.81	8.27E-01	25.25	14	25	23	39	0.56	1.72E-01	17.25	15	29	18	7
Mst98Ca	FBgn0002865	0.5	0	1	0	1	12	4.32E-02	6	12	1	2	9	3.5	4.75E-01	1.75	0	1	3	3
MtnA	FBgn0002868	81.25	74	25	89	137	2.44	1.53E-03	198.5	184	110	273	227	0.94	6.67E-01	76	115	90	55	44
MtnB	FBgn0002869	2.5	7	0	1	2	3.3	4.01E-01	8.25	21	6	6	0	0.2	3.73E-01	0.5	0	0	1	1
mu2	FBgn0002872	2373.25	2549	2340	2150	2454	1.07	5.57E-01	2551	2666	2049	3276	2213	1.27	1.10E-01	3021.75	3785	3509	2749	2044
mud	FBgn0002873	8610	10185	7468	8354	8433	1.04	9.03E-01	8933.75	8840	6933	11876	8086	1.17	6.69E-01	10067.5	13042	10498	9703	7027
mus101	FBgn0002878	566.75	546	599	562	560	0.86	2.62E-01	486.75	511	438	599	399	1.29	2.97E-01	731.5	926	900	615	485
mus205	FBgn0002891	1406.25	1748	910	1372	1595	0.88	5.21E-01	1244.25	1338	1103	1533	1003	1.46	7.68E-02	2051.25	3081	2095	1781	1248
mus301	FBgn0002899	1097.25	1141	1184	1031	1033	0.86	1.88E-01	938.5	990	755	1171	838	0.99	4.71E-01	1084	1283	1264	1029	760
mus304	FBgn0002901	384.5	407	374	358	399	1.03	9.98E-01	395.5	520	315	447	300	0.9	2.46E-01	346	470	359	308	247
mus308	FBgn0002905	1203	1578	927	1061	1246	0.97	9.38E-01	1171.5	1332	1012	1390	952	1.08	9.75E-01	1301	2000	1188	1127	889
Blm	FBgn0002906	1002.75	1149	856	950	1056	0.99	1.00E+00	993.75	1061	778	1151	985	1.13	9.38E-01	1135.25	1527	1224	1008	782
Myb	FBgn0002914	9957.5	10100	10257	10149	9324	1.14	3.85E-01	11365.75	11363	7787	16067	10246	1.33	7.96E-02	13245.5	17321	13982	12650	9029
na	FBgn0002917	33	46	30	20	36	0.73	5.43E-01	24	33	24	28	11	1.32	7.72E-01	43.5	30	80	33	31
Atpalpha	FBgn0002921	29931.25	30790	29132	31916	27887	1.12	5.23E-01	33472.5	31900	29632	45205	27153	1.26	3.33E-01	37671.75	42492	43627	37360	27208
nau	FBgn0002922	30	36	23	36	25	1.23	7.35E-01	37	46	13	47	42	1	8.95E-01	30	34	40	32	14
ncd	FBgn0002924	3917.75	3723	4239	3591	4118	1.19	1.13E-01	4661.5	5464	4182	5459	3541	1.56	3.23E-05	6122.5	7365	6993	5908	4224
ndl	FBgn0002926	1.00E-200	0	0	0	0	5.00E+199	3.85E-01	0.5	1	0	0	1	2.50E+199	5.62E-01	0.25	1	0	0	0
nec	FBgn0002930	37.75	26	50	26	49	0.77	6.96E-01	29.25	37	30	16	34	0.83	5.67E-01	31.25	37	40	30	18
net	FBgn0002931	1065.25	980	1140	1032	1109	0.95	5.62E-01	1016.25	1059	702	1406	898	1.33	5.93E-02	1420	1664	1686	1273	1057
neur	FBgn0002932	1389.5	1413	1249	1339	1557	1.01	9.74E-01	1406	1364	973	2041	1246	1.09	1.00E+00	1515.75	1761	1720	1360	1222
ng1	FBgn0002933	0.25	0	0	1	0	4.00E-200	5.23E-01	1.00E-200	0	0	0	0	1	1.00E+00	0.25	1	0	0	0
ninaA	FBgn0002936	2	1	2	2	3	0.88	9.46E-01	1.75	4	1	2	0	1.13	1.00E+00	2.25	4	4	1	0
ninaB	FBgn0002937	1.00E-200	0	0	0	0	5.00E+199	3.80E-01	0.5	0	0	1	1	2.50E+199	5.51E-01	0.25	0	1	0	0
ninaC	FBgn0002938	123	120	105	148	119	1.17	6.16E-01	143.75	125	131	191	128	0.88	3.73E-01	108.5	180	122	90	42
ninaD	FBgn0002939	1.5	2	0	0	4	0.67	8.24E-01	1	0	1	2	1	1	1.00E+00	1.5	3	2	0	1
ninaE	FBgn0002940	2.75	2	9	0	0	3.64E-201	7.99E-02	1.00E-200	0	0	0	0	0.09	2.52E-01	0.25	0	1	0	0
slou	FBgn0002941	0.5	0	1	1	0	2	7.67E-01	1	1	0	3	0	4.5	3.50E-01	2.25	2	5	0	2
nkd	FBgn0002945	13982	15313	12902	13216	14497	1.12	5.07E-01	15598.5	14365	12241	22373	13415	1.15	7.81E-01	16028.25	19998	17226	15331	11558
nod	FBgn0002948	834.75	788	838	874	839	1.18	2.16E-01	984.25	1186	798	1140	813	1.22	5.15E-01	1022	1437	1063	923	665
nos	FBgn0002962	7.75	10	7	7	7	0.71	6.95E-01	5.5	5	3	5	9	0.74	6.44E-01	5.75	4	11	4	4
numb	FBgn0002973	8204.25	8894	7649	7696	8578	0.78	3.37E-04	6400	6442	5015	8830	5313	0.91	2.26E-02	7448.25	9091	8467	6744	5491
odd	FBgn0002985	691.75	611	830	677	649	0.89	3.50E-01	617.25	636	466	851	516	0.76	1.49E-03	526.25	558	598	551	398
okr	FBgn0002989	577.75	630	544	504	633	0.99	9.61E-01	574	637	494	734	431	1.13	9.21E-01	652.75	794	741	651	425
opa	FBgn0003002	818	741	979	767	785	1.11	5.38E-01	909.25	1017	768	1168	684	1.21	5.38E-01	990.75	1150	1234	865	714
or	FBgn0003008	1434.75	1164	1849	1627	1099	1.3	1.36E-01	1861.25	1761	1113	2754	1817	1.21	5.95E-01	1736	1992	2003	1681	1268
ord	FBgn0003009	1.00E-200	0	0	0	0	5.00E+199	3.38E-01	0.5	1	1	0	0	1	1.00E+00	1.00E-200	0	0	0	0
ort	FBgn0003011	0.5	1	1	0	0	2.00E-200	3.34E-01	1.00E-200	0	0	0	0	0.5	7.80E-01	0.25	1	0	0	0
osk	FBgn0003015	0.5	1	1	0	0	4.5	3.78E-01	2.25	4	4	1	0	2.00E-200	3.62E-01	1.00E-200	0	0	0	0
osp	FBgn0003016	2118	2008	2250	2168	2046	1.07	6.22E-01	2273.75	2161	1906	3000	2028	1.52	8.40E-05	3226.75	4322	3437	2828	2320
Ote	FBgn0003022	3724.5	3089	4488	3898	3423	0.85	7.36E-02	3156	3382	2408	4214	2620	1.18	6.48E-01	4403.75	5750	5047	3680	3138
otu	FBgn0003023	8.25	13	3	8	9	0.82	8.74E-01	6.75	5	11	6	5	1.55	6.13E-01	12.75	14	15	12	10
ovo	FBgn0003028	10793.75	9396	12594	10631	10554	0.84	1.02E-01	9096	8673	7230	13406	7075	1.12	8.54E-01	12125.5	12067	14759	11453	10223
SP	FBgn0003034	1.00E-200	0	0	0	0	1	1.00E+00	1.00E-200	0	0	0	0	1	1.00E+00	1.00E-200	0	0	0	0
pbl	FBgn0003041	3341	3820	2689	3142	3713	1.39	5.67E-04	4629.25	4859	3496	6153	4009	1.12	1.00E+00	3727.5	5239	3720	3448	2503
Pc	FBgn0003042	1166.75	1230	1110	1104	1223	0.86	9.52E-02	1004.5	1103	767	1308	840	1.09	1.00E+00	1268	1534	1415	1184	939
Pcl	FBgn0003044	6153.25	6847	5771	6179	5816	0.95	8.22E-01	5858.25	5221	4880	7620	5712	1.44	7.26E-02	8873.75	12068	9022	9027	5378
Pcp	FBgn0003046	22.5	42	20	11	17	3.82	5.81E-03	86	77	147	67	53	0.87	7.30E-01	19.5	16	53	3	6
pcx	FBgn0003048	4226	4663	4199	3888	4154	0.79	9.55E-03	3348.5	3055	2874	4523	2942	1.09	1.00E+00	4620.75	5969	4966	4006	3542
peb	FBgn0003053	196.25	188	242	199	156	0.68	6.16E-02	133.75	133	132	177	93	1.06	1.00E+00	207.25	199	238	205	187
CG10598	FBgn0003057	1.00E-200	0	0	0	0	1	1.00E+00	1.00E-200	0	0	0	0	1	1.00E+00	1.00E-200	0	0	0	0
CG9757	FBgn0003060	2.25	2	0	7	0	0.44	6.05E-01	1	1	1	1	1	2.56	5.82E-01	5.75	18	0	1	4
Fib	FBgn0003062	4529.5	4816	4509	4089	4704	0.88	1.49E-01	3969.75	4555	3234	4693	3397	1.04	6.35E-01	4693.75	5587	5467	4422	3299
CG2150	FBgn0003065	28.5	40	25	20	29	1.49	4.34E-01	42.5	37	31	81	21	2.59	7.41E-03	73.75	70	68	103	54
Pepck	FBgn0003067	7214.25	5860	9103	7047	6847	1.31	1.21E-01	9479.5	10315	7212	13194	7197	0.52	7.47E-10	3770.5	4209	3702	3977	3194
per	FBgn0003068	14.75	27	15	10	7	1.02	1.00E+00	15	9	11	25	15	1.07	1.00E+00	15.75	30	9	17	7
Pfk	FBgn0003071	2833.25	2359	3398	2721	2855	1.08	7.03E-01	3050	3526	2606	3896	2172	0.99	4.17E-01	2800.5	3234	3178	2742	2048
Pgi	FBgn0003074	2965.75	2587	3386	2746	3144	0.96	6.18E-01	2834.25	3428	2370	3426	2113	0.99	4.03E-01	2929.5	3439	3196	2899	2184
Pgm	FBgn0003076	873	743	960	883	906	1.17	3.28E-01	1025	1311	900	1186	703	1.13	8.82E-01	990.75	1234	1046	894	789
Raf	FBgn0003079	2941.25	3440	2728	2547	3050	0.88	1.54E-01	2593	2792	2070	3310	2200	1.07	9.31E-01	3140.25	3770	3393	3078	2320
phr	FBgn0003082	1328	1799	593	1236	1684	2.02	1.23E-06	2686.5	3192	2439	3367	1748	2.16	1.72E-06	2868.5	3594	3279	2580	2021
Pig1	FBgn0003086	0.5	2	0	0	0	1	1.00E+00	0.5	0	2	0	0	1	1.00E+00	0.5	0	0	2	0
pim	FBgn0003087	2603.75	1956	3522	2710	2227	1.29	2.02E-01	3355.5	3143	1924	5341	3014	1.35	2.13E-01	3507.75	4120	3859	3610	2442
pip	FBgn0003089	1439.5	1707	1199	1406	1446	0.8	1.36E-02	1146.75	1131	890	1543	1023	0.8	5.01E-04	1156.25	1519	1236	1016	854
pk	FBgn0003090	4333.5	3882	4743	4632	4077	0.87	1.20E-01	3773.75	3550	2937	5617	2991	1.09	1.00E+00	4736.75	5988	5069	4318	3572
Pkc53E	FBgn0003091	98.75	138	54	94	109	0.55	6.44E-02	54.25	34	51	93	39	0.4	5.93E-04	39.75	33	76	30	20
Pkc98E	FBgn0003093	2079.25	2192	2014	2180	1931	1.25	2.60E-02	2592.25	2586	1875	3596	2312	1.63	4.78E-08	3395	3816	4106	3066	2592
plu	FBgn0003114	0.25	0	0	1	0	4.00E-200	5.23E-01	1.00E-200	0	0	0	0	4.00E-200	5.38E-01	1.00E-200	0	0	0	0
pn	FBgn0003116	183	194	236	129	173	1.07	9.19E-01	196	215	158	271	140	1.08	1.00E+00	197	201	257	191	139
pnr	FBgn0003117	1260.75	1300	1201	1124	1418	0.89	2.74E-01	1127.25	1234	990	1509	776	0.84	5.05E-03	1055.75	1344	1088	1013	778
pnt	FBgn0003118	1376.75	1589	1197	1401	1320	0.88	2.94E-01	1213.75	1283	1055	1510	1007	1.37	3.65E-02	1888.25	2487	1959	1747	1360
polo	FBgn0003124	12987.5	12454	14135	12985	12376	0.98	7.08E-01	12668.25	12584	9426	17637	11026	1.14	8.07E-01	14798	18302	15736	14503	10651
Poxm	FBgn0003129	9.75	16	12	8	3	0.64	6.42E-01	6.25	5	8	7	5	0.44	2.73E-01	4.25	9	2	3	3
Poxn	FBgn0003130	270.75	288	239	276	280	1.6	6.87E-04	432	439	339	619	331	1.38	1.38E-01	374.25	440	399	408	250
Pp1-13C	FBgn0003132	0.25	0	0	1	0	6	3.79E-01	1.5	5	0	0	1	3	7.14E-01	0.75	1	1	1	0
Pp1alpha-96A	FBgn0003134	4060.25	3966	4139	4123	4013	1.02	1.00E+00	4129.5	3921	3021	5900	3676	1.16	6.58E-01	4690.25	5557	5276	4292	3636
Ppn	FBgn0003137	18468.25	23472	12636	17330	20435	0.89	4.30E-01	16528.25	17685	14015	21738	12675	0.86	5.04E-02	15887.75	22114	16492	14452	10493
Ptp61F	FBgn0003138	6552.25	6881	6698	6313	6317	1.03	9.63E-01	6731.25	7071	5201	8674	5979	1.12	8.47E-01	7369.5	8365	8752	6826	5535
PpV	FBgn0003139	2662.5	2250	3119	3100	2181	1.11	7.10E-01	2959.25	2712	1857	4592	2676	1.26	3.79E-01	3364	4266	3569	3221	2400
PpY-55A	FBgn0003140	1.00E-200	0	0	0	0	2.50E+199	5.23E-01	0.25	0	0	0	1	5.00E+199	3.89E-01	0.5	0	0	1	1
pr	FBgn0003141	2889	2831	3254	2876	2595	1.07	8.75E-01	3102	3032	1874	4734	2768	0.99	4.75E-01	2848.25	3480	2982	2795	2136
prd	FBgn0003145	1.00E-200	0	0	0	0	1	1.00E+00	1.00E-200	0	0	0	0	1	1.00E+00	1.00E-200	0	0	0	0
Prm	FBgn0003149	312.75	173	278	468	332	0.44	1.07E-01	137.5	58	261	83	148	1.36	7.49E-01	425.5	386	670	381	265
CG2841	FBgn0003159	251	259	300	203	242	0.9	5.23E-01	226	215	178	343	168	1.14	9.09E-01	285.5	363	308	231	240
Pu	FBgn0003162	376.5	455	229	386	436	1.28	1.16E-01	483.25	493	453	523	464	1.44	1.04E-01	542.75	694	639	442	396
pum	FBgn0003165	17219.25	17169	17530	17103	17075	0.8	4.89E-02	13787.25	12194	11668	19481	11806	1.24	3.86E-01	21309.75	23115	26928	18413	16783
put	FBgn0003169	4335.75	4670	4013	4235	4425	1.04	8.91E-01	4494	4962	3498	5721	3795	1.09	1.00E+00	4731.25	6130	5207	4281	3307
pwn	FBgn0003174	2094.5	2183	1870	2128	2197	1.25	3.91E-02	2612.5	3123	2485	2883	1959	1.47	4.09E-03	3078	4203	3257	2753	2099
px	FBgn0003175	2579.25	2857	2268	2577	2615	1.08	5.32E-01	2783.75	3012	2326	3523	2274	1.31	5.06E-02	3391	4503	3826	2939	2296
PyK	FBgn0003178	7805.5	7590	8443	7324	7865	1.04	7.30E-01	8153.5	9051	7822	9211	6530	1.15	7.49E-01	8967.5	10698	10266	8478	6428
qua	FBgn0003187	29	49	15	26	26	0.4	1.22E-01	11.5	13	10	6	17	0.45	1.63E-01	13	7	14	9	22
r	FBgn0003189	2351.25	2354	2284	2248	2519	0.85	1.70E-01	2001.75	2454	1943	2194	1416	1.26	2.76E-01	2954.75	3630	3416	2568	2205
ras	FBgn0003204	4279	4561	3643	4068	4844	1	9.95E-01	4277	5092	3416	5195	3405	1.02	5.85E-01	4356.5	5930	4185	4373	2938
Ras85D	FBgn0003205	12208	12425	12484	12876	11047	1.05	8.65E-01	12824	12688	9455	17805	11348	0.89	2.19E-02	10856.5	12798	11761	10680	8187
Ras64B	FBgn0003206	5397	5630	5614	5163	5181	1	8.40E-01	5374.75	5382	3787	7624	4706	1.13	8.74E-01	6077.75	7437	6732	5712	4430
raw	FBgn0003209	2671.75	2872	2184	2800	2831	0.97	7.08E-01	2591.25	2611	1997	3530	2227	1.19	5.03E-01	3178.25	4133	3269	3013	2298
rb	FBgn0003210	3064.5	3245	2799	2953	3261	0.83	1.51E-02	2528.5	2797	2116	3107	2094	1.01	5.06E-01	3103.25	3612	3755	2671	2375
rdgB	FBgn0003218	324.5	335	344	308	311	0.82	1.95E-01	267.5	289	203	348	230	1.24	5.34E-01	401.25	497	439	379	290
rec	FBgn0003227	736	855	828	632	629	0.71	6.86E-03	520.25	483	455	631	512	0.86	8.66E-02	633.5	713	836	507	478
ref(2)P	FBgn0003231	4751.75	5184	4237	4842	4744	0.97	7.09E-01	4595.75	4921	3432	5776	4254	1.09	9.76E-01	5166	6499	5946	4675	3544
Rh2	FBgn0003248	0.5	1	0	1	0	1	1.00E+00	0.5	0	0	1	1	4.5	2.73E-01	2.25	3	2	2	2
Rh4	FBgn0003250	0.75	0	0	1	2	1.67	8.19E-01	1.25	2	0	2	1	1.67	8.18E-01	1.25	1	0	1	3
rib	FBgn0003254	3.5	6	4	2	2	0.57	6.37E-01	2	3	1	3	1	0.93	9.61E-01	3.25	7	2	0	4
rk	FBgn0003255	181	255	111	165	193	0.79	2.62E-01	142.5	140	81	211	138	1.22	7.14E-01	220.25	307	232	173	169
rl	FBgn0003256	9094.75	11378	5845	8961	10195	1.07	6.76E-01	9775.75	9273	7676	13267	8887	1.3	1.49E-01	11838.25	14577	12684	11174	8918
r-l	FBgn0003257	3234.25	3757	4070	2539	2571	0.76	2.01E-02	2468.25	2799	1804	3024	2246	0.89	1.07E-01	2888.25	3207	3913	2607	1826
Rm62	FBgn0003261	80273	97010	68525	74956	80601	0.92	5.28E-01	73823	74007	56541	97180	67564	1.22	4.50E-01	98282	115016	110358	96566	71188
ro	FBgn0003267	6.25	8	9	4	4	0.2	9.70E-02	1.25	0	0	2	3	1.32	9.50E-01	8.25	9	18	2	4
rod	FBgn0003268	2931.5	3292	2500	2461	3473	1.07	6.48E-01	3148.25	3769	2627	3698	2499	1.26	3.07E-01	3687.5	5128	3661	3317	2644
amos	FBgn0003270	0.5	1	1	0	0	0.5	7.84E-01	0.25	0	0	1	0	1	1.00E+00	0.5	0	0	1	1
RpLP2	FBgn0003274	33639.25	39177	23968	25347	46065	1.19	4.11E-01	39928.75	57192	35079	42176	25268	0.81	9.18E-02	27150.5	34509	26999	27775	19319
RpII18	FBgn0003275	4143.25	3900	4295	4113	4265	1.1	5.85E-01	4574.5	4377	3554	6378	3989	0.99	5.43E-01	4081.75	4080	4845	4158	3244
RpII215	FBgn0003277	7591.5	7308	7512	7187	8359	0.79	5.15E-03	5969.75	6454	5342	7630	4453	1.1	1.00E+00	8374.5	10044	9273	7802	6379
RpI135	FBgn0003278	1859	2059	1644	1674	2059	0.85	9.33E-02	1581	1727	1235	2060	1302	1.06	8.63E-01	1976.75	2640	2025	1859	1383
RpL4	FBgn0003279	39420	35864	45862	39517	36437	1.01	1.00E+00	39992.75	43520	32958	49677	33816	1.19	5.85E-01	46803.5	50440	54469	47213	35092
rst	FBgn0003285	1648.25	1522	1737	1685	1649	0.79	1.37E-02	1310	1279	1122	1846	993	1.22	3.73E-01	2009	2333	2241	1771	1691
rt	FBgn0003292	966.75	1272	569	957	1069	1.14	4.88E-01	1101.5	1203	957	1372	874	0.92	3.41E-01	892.75	1072	982	930	587
ru	FBgn0003295	28.25	26	24	35	28	1.19	8.49E-01	33.5	37	9	45	43	1.11	1.00E+00	31.25	15	52	24	34
run	FBgn0003300	1.75	5	0	2	0	2.43	5.78E-01	4.25	0	2	9	6	1.29	9.62E-01	2.25	1	1	6	1
rut	FBgn0003301	2832	2973	2851	2748	2756	0.82	1.64E-02	2312	2226	1977	3048	1997	1.26	1.63E-01	3577	4383	4100	3282	2543
rux	FBgn0003302	628.75	655	594	559	707	1.14	5.12E-01	713.75	777	539	981	558	0.93	2.66E-01	582.25	711	580	573	465
ry	FBgn0003308	17.5	24	8	20	18	0.34	3.96E-02	6	8	2	10	4	0.67	4.26E-01	11.75	22	9	8	8
S	FBgn0003310	5117.5	4964	5533	5414	4559	1.07	8.15E-01	5487	4938	3825	8121	5064	1.17	7.14E-01	5987.25	7681	6412	5677	4179
sad	FBgn0003312	84.5	104	79	101	54	1.54	1.21E-01	130	123	130	169	98	0.89	5.17E-01	75	81	116	63	40
sax	FBgn0003317	3712	3826	3704	3551	3767	0.95	4.77E-01	3514.75	4015	2727	4486	2831	0.99	2.75E-01	3662.25	4363	4159	3390	2737
Sb	FBgn0003319	6444.75	7340	4970	6473	6996	0.77	7.20E-03	4970.75	5050	4198	6371	4264	0.68	3.58E-08	4397.75	5759	4497	4081	3254
sbr	FBgn0003321	4379.5	4333	4455	4372	4358	1	8.02E-01	4357.75	4547	3177	6204	3503	1.26	1.51E-01	5513.25	6727	6449	4936	3941
sca	FBgn0003326	3366	3019	3704	3696	3045	0.76	5.01E-03	2551.5	2298	1809	4038	2061	1.27	2.52E-01	4280.25	4279	5350	4013	3479
scb	FBgn0003328	3061.25	3701	1924	3116	3504	1.03	9.37E-01	3143	3522	2404	3722	2924	1.12	9.50E-01	3431.5	4030	4127	3225	2344
Sce	FBgn0003330	1000.25	855	1103	951	1092	1.25	1.02E-01	1252.5	1471	1113	1529	897	1.12	1.00E+00	1118.5	1567	1206	949	752
Scm	FBgn0003334	4352.5	4230	4418	4402	4360	0.89	1.72E-01	3853.25	3780	3009	5280	3344	1.12	9.51E-01	4863.5	6390	4984	4444	3636
Scr	FBgn0003339	43.75	52	34	42	47	0.93	1.00E+00	40.5	23	20	30	89	0.83	6.04E-01	36.25	61	32	34	18
sd	FBgn0003345	14736	15697	14103	15091	14053	1	1.00E+00	14769.5	14165	12169	19920	12824	1.3	1.31E-01	19219	23644	21554	17921	13757
RanGAP	FBgn0003346	7980.5	8664	7169	8464	7625	1.12	3.47E-01	8976.75	8785	7049	11943	8130	1.18	5.33E-01	9425.25	10982	10721	9006	6992
sei	FBgn0003353	781.75	822	742	706	857	1.28	4.75E-02	1001.75	1021	691	1447	848	1.4	2.25E-02	1094.25	1365	1253	941	818
Jon99Cii	FBgn0003356	1.5	0	1	2	3	2	7.05E-01	3	5	2	5	0	4.67	3.31E-01	7	20	2	5	1
Jon99Ciii	FBgn0003357	17.25	2	9	21	37	0.64	7.61E-01	11	1	15	24	4	2.35	7.15E-01	40.5	141	16	5	0
Jon99Ci	FBgn0003358	0.5	1	0	0	1	4	4.55E-01	2	1	1	6	0	4.5	4.04E-01	2.25	2	5	0	2
sesB	FBgn0003360	60572	57255	64064	59542	61427	1.04	1.00E+00	62774.75	67973	47539	85802	49785	1.02	6.96E-01	62001	76367	69572	58499	43566
sev	FBgn0003366	4	5	1	5	5	1.69	6.19E-01	6.75	4	5	9	9	1.56	8.36E-01	6.25	8	12	3	2
sgg	FBgn0003371	11986.75	11802	11828	12504	11813	1.07	8.24E-01	12836.25	11770	9306	19146	11123	1.27	2.84E-01	15203.25	18912	17691	13503	10707
Sgs1	FBgn0003372	9	7	7	11	11	0.64	5.71E-01	5.75	1	4	13	5	1.31	9.29E-01	11.75	9	24	8	6
Sgs3	FBgn0003373	168.5	238	70	209	157	0.45	6.24E-02	75.25	75	36	138	52	0.38	1.55E-02	63.75	84	76	55	40
Sgs4	FBgn0003374	30.25	49	24	35	13	0.95	9.60E-01	28.75	36	12	44	23	0.33	6.74E-02	10	17	11	9	3
Sgs5	FBgn0003375	50.25	86	14	57	44	0.91	8.56E-01	45.5	50	14	87	31	0.28	2.17E-02	14.25	17	24	7	9
Sgs7	FBgn0003377	215.25	437	51	237	136	1.48	6.53E-01	317.75	545	76	403	247	0.21	3.52E-03	45.75	75	43	32	33
Sgs8	FBgn0003378	16.25	25	6	24	10	1.28	8.71E-01	20.75	40	8	25	10	0.25	4.35E-02	4	3	7	2	4
Sh	FBgn0003380	28.75	31	38	18	28	0.61	3.32E-01	17.5	17	20	28	5	1.08	1.00E+00	31	18	47	28	31
sha	FBgn0003382	37.5	54	24	37	35	1.12	7.79E-01	42	37	52	44	35	0.93	7.61E-01	34.75	37	37	45	20
Shaw	FBgn0003386	8	17	8	4	3	0.72	6.91E-01	5.75	7	4	8	4	1.03	1.00E+00	8.25	10	11	6	6
shd	FBgn0003388	130.25	145	131	117	128	0.77	3.15E-01	100	115	71	124	90	0.86	3.70E-01	111.75	164	122	88	73
shf	FBgn0003390	6781	7636	6471	6309	6708	1.1	4.24E-01	7474.25	8125	6285	9593	5894	1.11	9.49E-01	7557.5	9346	8270	7324	5290
shg	FBgn0003391	9872	12590	6670	9169	11059	0.86	3.65E-01	8473.5	9293	7055	10048	7498	1.12	1.00E+00	11025.75	14750	11832	9994	7527
shi	FBgn0003392	6336.25	6578	5985	6187	6595	0.87	1.17E-01	5543	5841	4096	7309	4926	1.04	6.72E-01	6603.25	8312	7224	6263	4614
shn	FBgn0003396	6239.75	5314	8279	6001	5365	0.85	2.14E-01	5332.75	4635	4403	7673	4620	1.48	1.17E-02	9224.25	9999	10468	9229	7201
shu	FBgn0003401	889.75	775	951	914	919	1.01	9.51E-01	899.25	1026	636	1221	714	1.01	5.46E-01	897	1122	971	831	664
sina	FBgn0003410	7980.25	7134	9736	8882	6169	0.97	7.65E-01	7742.5	7414	5422	10485	7649	1.35	7.83E-02	10793	12967	11425	10480	8300
sisA	FBgn0003411	1.00E-200	0	0	0	0	2.50E+199	5.23E-01	0.25	1	0	0	0	2.50E+199	5.51E-01	0.25	1	0	0	0
skd	FBgn0003415	9773.25	10232	9876	9662	9323	0.83	5.37E-02	8145.25	7333	7035	11454	6759	1.19	5.38E-01	11607.75	13867	13585	10128	8851
sl	FBgn0003416	1499.25	1661	1279	1439	1618	0.83	1.21E-01	1251.5	1324	772	1639	1271	1.22	5.19E-01	1833.25	2555	1857	1653	1268
slgA	FBgn0003423	5888.5	6182	5478	5935	5959	0.8	7.13E-03	4700	4868	3540	6214	4178	0.95	2.04E-01	5582.25	6160	6422	5508	4239
slo	FBgn0003429	25.75	22	25	25	31	0.83	7.96E-01	21.5	23	26	31	6	1.27	8.35E-01	32.75	21	49	28	33
slp1	FBgn0003430	7.25	6	8	10	5	0.97	1.00E+00	7	4	7	6	11	0.48	3.10E-01	3.5	6	1	3	4
sm	FBgn0003435	1551.5	2266	457	1745	1738	0.78	3.82E-01	1210.25	1261	1065	1578	937	0.58	4.44E-03	896.25	1102	908	1036	539
smo	FBgn0003444	4442.75	4688	3945	4274	4864	0.85	4.19E-02	3768	3911	3089	4964	3108	1.17	6.08E-01	5187	6510	6052	4539	3647
sn	FBgn0003447	22436	25517	21923	22391	19913	0.91	4.03E-01	20495.75	20118	15833	28732	17300	0.94	2.58E-01	20982.75	23316	23075	20737	16803
sna	FBgn0003448	6.25	6	9	2	8	0.76	7.68E-01	4.75	3	3	10	3	0.96	9.29E-01	6	7	8	9	0
snf	FBgn0003449	4006	4448	3769	3460	4347	1.1	5.38E-01	4424.75	5158	3607	5761	3173	0.9	8.94E-02	3601.5	4362	3887	3499	2658
snk	FBgn0003450	1.00E-200	0	0	0	0	1	1.00E+00	1.00E-200	0	0	0	0	1	1.00E+00	1.00E-200	0	0	0	0
stwl	FBgn0003459	1185.5	1349	931	1208	1254	0.94	7.27E-01	1118.75	1025	806	1471	1173	1.28	3.72E-01	1516.25	2127	1510	1447	981
so	FBgn0003460	776.75	831	816	706	754	1.2	1.64E-01	928.25	1090	649	1220	754	1.08	9.57E-01	837.5	1125	866	735	624
Sod	FBgn0003462	6939.5	6349	8240	7273	5896	1.29	1.59E-01	8935.5	9161	4872	14104	7605	1.18	6.44E-01	8211.75	9692	8656	8109	6390
sog	FBgn0003463	3691.25	4530	3312	3103	3820	0.79	4.07E-02	2922.25	3059	2554	3586	2490	1.53	6.44E-04	5658.75	6378	6838	5219	4200
sol	FBgn0003464	1844.25	1889	1392	1971	2125	1.18	2.27E-01	2178.5	2555	1931	2485	1743	1.24	5.12E-01	2287.5	3437	2324	1913	1476
spir	FBgn0003475	562.5	463	783	542	462	0.85	2.72E-01	478	470	338	646	458	1.15	8.39E-01	648.75	709	728	696	462
spn-A	FBgn0003479	443	356	521	495	400	1.24	2.14E-01	550.75	635	361	736	471	1.37	1.19E-01	607.5	721	671	593	445
spn-B	FBgn0003480	39	29	44	33	50	1.59	1.73E-01	62	52	53	82	61	1.47	4.23E-01	57.25	62	68	45	54
spn-D	FBgn0003482	47.25	58	44	46	41	1.21	6.19E-01	57	70	33	61	64	1.35	5.46E-01	63.75	63	72	71	49
spn-E	FBgn0003483	269.75	290	235	237	317	0.56	1.70E-05	151.75	159	105	215	128	1.49	5.95E-02	402	542	444	344	278
spo	FBgn0003486	39	55	59	27	15	0.28	2.25E-02	10.75	13	8	10	12	0.66	4.18E-01	25.75	18	62	16	7
spz	FBgn0003495	257	301	163	307	257	1.18	5.14E-01	302	271	258	418	261	1.17	7.58E-01	300	321	330	290	259
sr	FBgn0003499	1131.5	1083	1182	1154	1107	0.69	6.28E-05	779	738	626	1123	629	0.94	2.58E-01	1060.25	1305	1115	943	878
Btk29A	FBgn0003502	9123.5	9398	8344	8635	10117	0.91	2.74E-01	8277.25	8507	6956	10991	6655	0.88	1.05E-02	8071.75	9645	9345	7438	5859
srp	FBgn0003507	156.5	249	64	165	148	1.29	4.27E-01	201.25	212	179	208	206	1.07	1.00E+00	167.25	189	226	161	93
Sry-alpha	FBgn0003510	194.5	223	157	162	236	1.72	5.97E-04	334.25	359	252	449	277	1.1	1.00E+00	214.25	309	218	185	145
Sry-beta	FBgn0003511	720.25	698	811	730	642	1.21	1.57E-01	868.75	990	667	1108	710	1.19	5.45E-01	859.5	1031	980	781	646
Sry-delta	FBgn0003512	1047.25	1004	1125	1014	1046	1.29	2.22E-02	1352.5	1661	1054	1772	923	1.26	2.07E-01	1321.5	1520	1523	1231	1012
ss	FBgn0003513	2281.25	2502	2297	2179	2147	0.81	2.74E-02	1842.5	1851	1606	2410	1503	1.04	8.20E-01	2380.25	2647	2842	2143	1889
sqh	FBgn0003514	7521.5	6806	7699	7890	7691	1.01	1.00E+00	7597.75	8173	5780	9975	6463	1.18	5.95E-01	8910.25	11705	10346	7186	6404
st	FBgn0003515	10	3	10	10	17	0.9	8.75E-01	9	15	4	12	5	2.08	3.62E-01	20.75	32	19	25	7
sta	FBgn0003517	41042.5	45963	36012	36611	45584	1.09	6.49E-01	44793.25	58990	39382	49245	31556	1.02	7.30E-01	41867	52638	45342	39876	29612
stau	FBgn0003520	6465.25	6803	6334	6333	6391	0.93	5.23E-01	6000.75	5881	5381	7742	4999	1.23	2.93E-01	7927.75	9175	9251	6996	6289
stg	FBgn0003525	9471.75	7505	12494	8859	9029	0.78	6.45E-02	7391	7135	6284	10195	5950	1.09	1.00E+00	10337.5	8531	14700	9375	8744
stil	FBgn0003527	1.00E-200	0	0	0	0	1.00E+200	1.61E-01	1	0	2	2	0	2.50E+199	5.38E-01	0.25	0	0	0	1
sub	FBgn0003545	2262.25	2336	2418	2033	2262	0.83	3.82E-02	1881	2087	1624	2253	1560	0.94	1.44E-01	2129.25	2439	2575	1788	1715
Su(dx)	FBgn0003557	3511.25	3871	2882	3699	3593	1.02	1.00E+00	3596.25	3642	2790	5016	2937	1.21	4.06E-01	4232.5	5381	4640	3840	3069
su(f)	FBgn0003559	2846	3038	2456	2590	3300	0.97	7.68E-01	2747.25	3166	2302	3309	2212	1.09	1.00E+00	3098.5	4101	3348	2751	2194
su(Hw)	FBgn0003567	4999	5674	3918	5220	5184	0.86	1.31E-01	4298.75	4459	3449	5699	3588	1.12	9.56E-01	5614.75	7557	5968	5087	3847
su(sable)	FBgn0003575	3712.75	4200	3628	3400	3623	0.8	2.27E-03	2959.5	3125	2220	4041	2452	0.99	3.98E-01	3691	4449	4008	3580	2727
Su(var)3-7	FBgn0003598	4834.5	5676	4388	4278	4996	0.92	4.92E-01	4440.75	4798	3771	5349	3845	1.2	5.14E-01	5812	7976	6158	5171	3943
Su(var)205	FBgn0003607	26562.25	27635	28681	25735	24198	1.09	6.60E-01	29039.25	29881	20234	39216	26826	1.06	9.22E-01	28165.75	31844	32195	27752	20872
Su(var)2-10	FBgn0003612	6320	6068	6273	6288	6651	0.97	6.39E-01	6117.25	6154	4776	8404	5135	1.17	5.41E-01	7409	8802	8358	6922	5554
su(w[a])	FBgn0003638	10559.75	12058	8857	10806	10518	1.33	6.64E-03	14021.5	13879	10271	19449	12487	1.22	4.45E-01	12933.75	18283	12622	12627	8203
svp	FBgn0003651	878.75	952	778	821	964	0.73	5.11E-04	641	650	461	930	523	0.9	8.77E-02	793	1077	846	639	610
sw	FBgn0003654	1731.5	1759	1768	1787	1612	1.08	5.67E-01	1871.25	1959	1401	2415	1710	1.22	3.48E-01	2104.25	2611	2234	2104	1468
swa	FBgn0003655	1.25	3	1	0	1	0.2	3.99E-01	0.25	1	0	0	0	0.8	9.14E-01	1	1	1	2	0
sws	FBgn0003656	2820	2982	2919	2875	2504	0.9	2.26E-01	2530.5	2388	2102	3580	2052	1.23	2.97E-01	3460.5	4115	3849	3352	2526
Syb	FBgn0003660	11445.75	13121	10084	11115	11463	1.15	2.63E-01	13190.75	13954	9383	18228	11198	0.98	3.29E-01	11174.5	13433	12257	10653	8355
T-cp1	FBgn0003676	15430.25	15953	15275	14121	16372	0.85	8.67E-02	13166.75	15278	10938	16177	10274	1.03	6.58E-01	15908.25	18563	18815	14375	11880
term	FBgn0003683	0.5	2	0	0	0	1	1.00E+00	0.5	1	0	1	0	2.00E-200	3.75E-01	1.00E-200	0	0	0	0
Tbp	FBgn0003687	1207.75	1057	1314	1294	1166	0.88	1.64E-01	1057.75	1124	772	1431	904	0.88	4.51E-02	1066.75	1231	1140	1056	840
thr	FBgn0003701	1458	1650	1335	1289	1558	0.84	6.37E-02	1231.5	1396	906	1684	940	1.12	9.47E-01	1626.5	2032	1828	1432	1214
tipE	FBgn0003710	16	14	19	20	11	1.17	8.83E-01	18.75	12	14	32	17	2.86	2.83E-02	45.75	63	48	33	39
tko	FBgn0003714	1357.5	1144	1553	1466	1267	1.21	3.09E-01	1638.5	1768	1010	2379	1397	0.99	5.38E-01	1350.5	1636	1590	1208	968
lov	FBgn0003715	1.5	2	2	0	2	0.83	8.89E-01	1.25	0	0	5	0	1.33	9.66E-01	2	3	2	2	1
tkv	FBgn0003716	20428.75	21256	19119	19560	21780	0.98	8.53E-01	20089.75	21618	16202	26208	16331	1.01	5.38E-01	20696.25	27539	21671	18840	14735
tld	FBgn0003719	1569.75	1509	1786	1399	1585	1.22	7.70E-02	1909.75	2132	1561	2342	1604	1.25	2.91E-01	1954.5	2414	2263	1665	1476
tll	FBgn0003720	6.5	9	7	1	9	0.15	1.13E-01	1	0	0	4	0	0.62	6.68E-01	4	1	13	1	1
Tm1	FBgn0003721	56839.75	56846	57781	57096	55636	0.92	5.23E-01	52490.75	51359	42775	70994	44835	1.13	8.76E-01	64505.75	76622	71803	62629	46969
Egfr	FBgn0003731	7065.5	7593	6973	6975	6721	1.01	1.00E+00	7162.25	7380	5863	9614	5792	1.33	4.26E-02	9415	12266	10231	8368	6795
Top2	FBgn0003732	25622.75	28559	24574	24442	24916	0.91	5.07E-01	23439	24110	19137	29623	20886	1.03	6.79E-01	26458.5	33251	29896	24781	17906
tor	FBgn0003733	16.5	27	10	7	22	0.74	5.66E-01	12.25	14	4	24	7	1.79	4.70E-01	29.5	47	34	26	11
tra	FBgn0003741	1200	1206	1372	1268	954	1.19	3.00E-01	1433	1391	952	2153	1236	0.9	1.15E-01	1083.75	1409	1119	1044	763
tra2	FBgn0003742	2540	2682	2632	2805	2041	1.22	2.03E-01	3110	2819	1741	4717	3163	1.06	8.95E-01	2693	3426	2740	2627	1979
trc	FBgn0003744	3567.75	4106	3441	3262	3462	0.96	5.53E-01	3411	3636	2572	4461	2975	1.05	6.86E-01	3735	4592	4127	3674	2547
Gr5a	FBgn0003747	2.25	6	2	1	0	1.33	9.22E-01	3	2	1	8	1	2.67	3.90E-01	6	9	3	2	10
Treh	FBgn0003748	1917.75	2105	1673	1819	2074	1.06	8.75E-01	2028.5	2320	1467	2800	1527	1.15	7.18E-01	2198	2556	2513	2016	1707
trk	FBgn0003751	1.25	4	0	0	1	2	6.76E-01	2.5	2	0	7	1	1.8	7.87E-01	2.25	5	2	1	1
trp	FBgn0003861	1.00E-200	0	0	0	0	1	1.00E+00	1.00E-200	0	0	0	0	2.50E+199	5.53E-01	0.25	1	0	0	0
trx	FBgn0003862	12828.25	14064	12809	11809	12631	0.79	8.90E-03	10162.75	9205	8549	14238	8659	1.23	3.08E-01	15779.25	20500	16019	14100	12498
alphaTry	FBgn0003863	3.75	13	0	1	1	1	1.00E+00	3.75	1	9	4	1	2.67E-201	3.17E-02	1.00E-200	0	0	0	0
tsg	FBgn0003865	0.25	0	0	0	1	2	8.79E-01	0.5	0	0	2	0	4.00E-200	5.38E-01	1.00E-200	0	0	0	0
tsh	FBgn0003866	13590.25	14835	13217	12655	13654	0.96	6.63E-01	13072	13330	9610	17665	11683	1.08	9.38E-01	14668.5	19783	14900	13928	10063
tsl	FBgn0003867	2607	2999	1989	2615	2825	1.53	8.05E-08	4001.5	4371	3010	5335	3290	1.17	5.51E-01	3045.75	3760	3235	2883	2305
ttk	FBgn0003870	15816.75	17588	15174	14787	15718	0.77	3.39E-03	12169.25	11548	10301	17051	9777	1.1	9.97E-01	17427	20017	19734	16916	13041
tub	FBgn0003882	2328.5	2526	2238	2054	2496	1.01	1.00E+00	2350	2738	1963	2859	1840	1.13	9.01E-01	2638.5	3425	2812	2631	1686
alphaTub84B	FBgn0003884	92956	98120	90170	88596	94938	0.95	7.07E-01	88078.75	101873	75620	108341	66481	1.12	9.62E-01	103931.25	119778	123156	97901	74890
alphaTub84D	FBgn0003885	9352.5	9551	10280	8629	8950	0.79	3.98E-03	7393.75	7802	6137	8929	6707	1.03	5.78E-01	9620.75	11132	11389	9182	6780
alphaTub85E	FBgn0003886	21.5	21	18	20	27	3.07	1.11E-02	66	31	108	83	42	4.03	3.12E-03	86.75	40	186	77	44
betaTub56D	FBgn0003887	112488.25	115579	108976	106475	118923	0.98	8.72E-01	110538.75	123812	87309	144127	86907	1.09	1.00E+00	122750.75	143399	150368	110457	86779
betaTub60D	FBgn0003888	22432.5	23131	21980	24473	20146	0.88	3.05E-01	19796.75	17486	16187	28700	16814	1.04	8.04E-01	23306	25052	27531	24354	16287
betaTub85D	FBgn0003889	5	4	7	2	7	6.5	7.63E-03	32.5	45	17	35	33	2.85	2.40E-01	14.25	12	19	10	16
betaTub97EF	FBgn0003890	186.75	211	141	162	233	1.27	4.00E-01	236.5	255	343	263	85	1.16	9.42E-01	215.75	292	223	193	155
tud	FBgn0003891	13957	18726	9347	13021	14734	0.99	1.00E+00	13823.5	14262	10959	17652	12421	1.12	9.70E-01	15651.75	22072	15180	14585	10770
ptc	FBgn0003892	5785	5510	6417	5896	5317	0.89	2.21E-01	5146.75	5087	4130	7004	4366	1.15	7.58E-01	6674	8093	7661	6295	4647
tup	FBgn0003896	2035	1911	2374	2009	1846	0.8	1.09E-02	1618	1650	1363	2204	1255	0.8	7.16E-04	1631.5	1909	1846	1476	1295
twi	FBgn0003900	1574	1501	1757	1544	1494	0.9	3.47E-01	1422	1395	1150	1878	1265	0.77	1.03E-04	1211.25	1296	1403	1243	903
snRNA:U1:21D	FBgn0003916	4.5	2	3	4	9	0.28	2.19E-01	1.25	3	1	1	0	0.39	3.77E-01	1.75	1	1	2	3
snRNA:U2:14B	FBgn0003920	1.00E-200	0	0	0	0	2.50E+199	5.27E-01	0.25	0	0	1	0	1	1.00E+00	1.00E-200	0	0	0	0
snRNA:U2:38ABb	FBgn0003923	0.25	0	0	0	1	4.00E-200	5.23E-01	1.00E-200	0	0	0	0	4.00E-200	5.38E-01	1.00E-200	0	0	0	0
snRNA:U4:39B	FBgn0003930	6.5	3	8	14	1	1.81	5.15E-01	11.75	9	5	16	17	2.46	3.28E-01	16	28	7	21	8
snRNA:U4:38AB	FBgn0003931	1.75	0	4	3	0	0.43	6.21E-01	0.75	1	1	1	0	5.71E-201	8.03E-02	1.00E-200	0	0	0	0
snRNA:U5:14B	FBgn0003933	1.00E-200	0	0	0	0	1	1.00E+00	1.00E-200	0	0	0	0	1	1.00E+00	1.00E-200	0	0	0	0
snRNA:U5:23D	FBgn0003934	0.5	2	0	0	0	5	4.07E-01	2.5	6	0	4	0	0.5	8.35E-01	0.25	0	0	1	0
snRNA:U5:34A	FBgn0003935	0.25	1	0	0	0	2	7.92E-01	0.5	0	2	0	0	1	1.00E+00	0.25	1	0	0	0
snRNA:U5:63BC	FBgn0003938	3.75	2	6	4	3	1.6	6.39E-01	6	13	2	6	3	1.4	8.10E-01	5.25	8	3	0	10
RpL40	FBgn0003941	40718.75	35864	45826	42398	38787	1.34	7.73E-02	54384.75	64232	35759	74059	43489	1.1	1.00E+00	44662.5	54401	48039	42554	33656
RpS27A	FBgn0003942	70028	55117	78474	78141	68380	1.51	3.07E-02	105761	127750	63803	147831	83660	1.15	8.93E-01	80572	101901	83540	73986	62861
Ubi-p63E	FBgn0003943	10868.25	10119	10314	10983	12057	0.96	6.11E-01	10423.75	12029	7873	12978	8815	0.93	1.06E-01	10160.25	12725	10359	9837	7720
Ubx	FBgn0003944	721.5	668	753	756	709	0.61	1.01E-03	442.25	370	289	644	466	0.94	4.16E-01	680.75	1102	628	547	446
unc	FBgn0003950	68.5	62	58	76	78	1.16	6.68E-01	79.25	88	67	82	80	0.99	8.44E-01	67.75	89	61	65	56
Uro	FBgn0003961	0.5	1	0	1	0	1.5	8.85E-01	0.75	1	1	0	1	1	1.00E+00	0.5	1	0	1	0
ush	FBgn0003963	2485.75	3023	2125	2431	2364	1.11	4.80E-01	2764.5	2742	2062	3980	2274	1.34	2.04E-02	3340.25	4404	3337	3064	2556
usp	FBgn0003964	3444.75	3264	3696	3704	3115	1.01	9.95E-01	3481.5	3200	2714	4963	3049	1.06	8.81E-01	3659	4140	4368	3426	2702
v	FBgn0003965	0.25	1	0	0	0	4.00E-200	5.23E-01	1.00E-200	0	0	0	0	4.00E-200	5.38E-01	1.00E-200	0	0	0	0
vap	FBgn0003969	4771.5	5258	4159	4418	5251	0.95	5.56E-01	4542.5	4804	3631	5990	3745	0.98	2.61E-01	4664.75	5794	5350	4148	3367
vg	FBgn0003975	9830.5	8721	10493	10583	9525	1.06	9.07E-01	10379.5	9765	7618	15310	8825	1.31	9.46E-02	12869	14665	15594	11330	9887
vir.2	FBgn0003977	1685.25	1835	1618	1638	1650	0.87	2.17E-01	1461.25	1654	1323	1783	1085	1.06	8.72E-01	1787	2321	1879	1646	1302
vls	FBgn0003978	675.75	709	641	657	696	1.12	5.23E-01	756.25	986	619	878	542	1.13	9.23E-01	762.5	942	879	681	548
Vm26Aa	FBgn0003979	1.00E-200	0	0	0	0	5.00E+199	3.46E-01	0.5	0	1	1	0	3.00E+200	2.13E-02	3	3	1	7	1
Vm26Ab	FBgn0003980	1.00E-200	0	0	0	0	1	1.00E+00	1.00E-200	0	0	0	0	1	1.00E+00	1.00E-200	0	0	0	0
Vm34Ca	FBgn0003983	0.5	0	0	2	0	2.00E-200	3.59E-01	1.00E-200	0	0	0	0	1	1.00E+00	0.5	0	1	1	0
vn	FBgn0003984	3427.5	3596	3867	2971	3276	0.84	7.82E-02	2893	2764	2477	3953	2378	1.21	3.95E-01	4142.75	4883	4667	3681	3340
w	FBgn0003996	23610.5	21769	31335	20085	21253	1.25	2.27E-01	29471.25	31113	26862	38347	21563	0.34	7.46E-23	8065.5	11667	6784	7616	6195
hid	FBgn0003997	8126.5	8368	8780	7957	7401	0.81	2.54E-02	6574	6479	4585	9845	5387	0.85	4.37E-02	6947.5	6946	8377	6306	6161
wbl	FBgn0004003	4974.5	5997	4221	4945	4735	1.15	5.23E-01	5714.25	6988	3682	8088	4099	0.82	1.94E-02	4079.5	4720	4271	4086	3241
wg	FBgn0004009	4474	4589	4295	4733	4279	0.88	3.30E-01	3945.25	3937	3347	5281	3216	1.71	1.75E-05	7659.75	9900	8468	6722	5549
wupA	FBgn0004028	314.75	226	180	444	409	0.6	1.35E-01	190	125	274	196	165	0.71	1.53E-01	222	256	291	174	167
y	FBgn0004034	6.75	5	7	5	10	0.33	8.27E-02	2.25	1	2	5	1	0.59	3.36E-01	4	10	5	1	0
Yp1	FBgn0004045	0.75	0	1	1	1	1.33	8.79E-01	1	0	4	0	0	3	5.59E-01	2.25	4	3	2	0
Yp3	FBgn0004047	5.75	5	5	9	4	0.74	7.64E-01	4.25	7	2	4	4	2.74	2.78E-01	15.75	38	4	15	6
yrt	FBgn0004049	5974.5	5587	6260	6319	5732	1.01	9.82E-01	6036.25	5887	4521	8387	5350	1.2	4.28E-01	7178.25	9163	7542	6658	5350
z	FBgn0004050	3247	2928	3317	3617	3126	1.01	1.00E+00	3282	3728	2503	4131	2766	1.14	8.96E-01	3689.5	4832	4034	3417	2475
Z600	FBgn0004052	1	2	1	0	1	0.5	7.68E-01	0.5	1	0	0	1	1.00E-200	1.74E-01	1.00E-200	0	0	0	0
zen	FBgn0004053	1.00E-200	0	0	0	0	1	1.00E+00	1.00E-200	0	0	0	0	1	1.00E+00	1.00E-200	0	0	0	0
zen2	FBgn0004054	1.00E-200	0	0	0	0	1	1.00E+00	1.00E-200	0	0	0	0	2.50E+199	5.43E-01	0.25	0	0	0	1
uzip	FBgn0004055	3143.5	3428	2760	2938	3448	0.98	7.77E-01	3081.25	3325	2218	4055	2727	1	4.02E-01	3150.25	3898	3499	3075	2129
Zw	FBgn0004057	976.75	1077	926	852	1052	0.98	8.88E-01	957.5	1132	776	1141	781	1	5.48E-01	979.25	1157	1120	916	724
Prosalpha4	FBgn0004066	5858.25	5933	5810	5570	6120	1.02	1.00E+00	5951.25	6740	4615	7539	4911	1.02	5.38E-01	5952.5	7004	6365	5965	4476
Dhfr	FBgn0004087	3049.25	4042	2441	2109	3605	0.85	3.60E-01	2583	3083	2291	2831	2127	1.1	9.56E-01	3353.5	3258	3980	3638	2538
bs	FBgn0004101	3010.25	2987	2926	3012	3116	0.93	4.51E-01	2795.5	2798	2331	3876	2177	1.08	1.00E+00	3263.75	3542	3814	3200	2499
oc	FBgn0004102	39.25	29	48	38	42	0.68	5.23E-01	26.5	16	36	38	16	1.56	4.93E-01	61.25	50	66	51	78
Pp1-87B	FBgn0004103	43786.75	44890	47177	46184	36896	0.98	8.24E-01	42777.5	40895	33084	59827	37304	1.14	8.25E-01	49999	56907	56352	49026	37711
Cdk1	FBgn0004106	6372.5	6423	6704	5793	6570	1.03	1.00E+00	6548.25	7052	4526	9182	5433	0.93	1.14E-01	5901.25	7010	6881	5256	4458
Cdk2	FBgn0004107	5226.75	5184	5328	5171	5224	0.95	5.23E-01	4966.75	4731	3345	7260	4531	1.21	4.58E-01	6329	8033	7041	5917	4325
Nrt	FBgn0004108	5336.25	6225	4166	5256	5698	0.92	3.83E-01	4888.5	4967	3847	6526	4214	0.79	1.30E-04	4228.25	5302	4439	4059	3113
tin	FBgn0004110	1.75	0	1	3	3	0.14	1.98E-01	0.25	0	0	1	0	0.86	9.24E-01	1.5	1	2	1	2
Tm2	FBgn0004117	213.25	131	114	303	305	0.61	3.55E-01	130.25	76	246	86	113	0.66	1.88E-01	139.75	136	234	109	80
nAChRbeta2	FBgn0004118	16.5	25	10	14	17	1.03	1.00E+00	17	12	13	29	14	0.64	4.06E-01	10.5	12	13	15	2
boca	FBgn0004132	3967	4025	3981	3994	3868	1.25	7.98E-02	4965	5573	3532	6457	4298	0.9	1.42E-01	3589.5	4063	3668	3833	2794
blow	FBgn0004133	5322.25	5827	5803	5036	4623	1.01	1.00E+00	5365	5447	4036	6963	5014	1.25	2.30E-01	6678.25	9201	6578	6176	4758
nullo	FBgn0004143	0.25	1	0	0	0	3	6.89E-01	0.75	0	3	0	0	3	8.10E-01	0.75	0	3	0	0
kst	FBgn0004167	15365	17159	13921	14673	15707	0.92	5.23E-01	14162.5	14679	12273	18108	11590	1.17	6.76E-01	18052	24503	18915	16466	12324
5-HT1A	FBgn0004168	1	2	0	1	1	2	6.29E-01	2	0	2	5	1	5	1.49E-01	5	7	7	3	3
up	FBgn0004169	323.75	206	213	508	368	0.54	1.08E-01	175	91	289	128	192	0.74	2.58E-01	240	291	323	187	159
sc	FBgn0004170	1530.75	1261	1905	1636	1321	0.93	4.30E-01	1419	1420	963	2175	1118	1.06	9.35E-01	1623.5	1887	1713	1585	1309
Mst98Cb	FBgn0004171	1.00E-200	0	0	0	0	1.25E+200	1.24E-01	1.25	1	0	1	3	5.00E+199	3.72E-01	0.5	0	0	1	1
Mst84Da	FBgn0004172	1	0	0	4	0	4.75	3.84E-01	4.75	8	0	3	8	0.25	5.51E-01	0.25	0	0	1	0
Mst84Db	FBgn0004173	0.25	0	0	1	0	4.00E-200	5.43E-01	1.00E-200	0	0	0	0	4	7.06E-01	1	0	0	4	0
Mst84Dc	FBgn0004174	0.25	0	0	0	1	23	3.74E-02	5.75	7	1	2	13	5	4.87E-01	1.25	0	2	2	1
Mst84Dd	FBgn0004175	1.00E-200	0	0	0	0	2.75E+200	1.23E-01	2.75	10	0	1	0	1	1.00E+00	1.00E-200	0	0	0	0
mts	FBgn0004177	48940.25	51865	47334	49040	47522	1.06	8.74E-01	52050.25	50401	36345	73848	47607	1	6.31E-01	48833	59892	49601	48389	37450
Csp	FBgn0004179	15335.75	14847	17608	16620	12268	1.05	9.74E-01	16081.25	13063	9788	24264	17210	1.2	6.47E-01	18366.5	23035	20166	17574	12691
snRNA:U1:82Eb	FBgn0004183	1.00E-200	0	0	0	0	1	1.00E+00	1.00E-200	0	0	0	0	1	1.00E+00	1.00E-200	0	0	0	0
snRNA:U1:95Ca	FBgn0004185	1.00E-200	0	0	0	0	2.50E+199	5.23E-01	0.25	1	0	0	0	1	1.00E+00	1.00E-200	0	0	0	0
snRNA:U1:95Cb	FBgn0004186	0.75	1	0	0	2	1.33E-200	2.25E-01	1.00E-200	0	0	0	0	1.67	8.49E-01	1.25	0	3	1	1
snRNA:U1:95Cc	FBgn0004187	0.25	0	0	0	1	1	1.00E+00	0.25	1	0	0	0	3	7.22E-01	0.75	0	0	3	0
snRNA:U6:96Aa	FBgn0004188	9	15	1	8	12	0.31	1.94E-01	2.75	4	1	3	3	0.42	3.47E-01	3.75	4	2	5	4
snRNA:U6:96Ab	FBgn0004189	4.75	6	1	2	10	0.47	5.59E-01	2.25	5	3	1	0	0.11	6.71E-02	0.5	0	2	0	0
snRNA:U6:96Ac	FBgn0004190	7.75	13	0	7	11	0.52	5.49E-01	4	11	0	4	1	0.35	3.67E-01	2.75	1	7	3	0
snRNA:U2:34ABa	FBgn0004191	1.00E-200	0	0	0	0	1	1.00E+00	1.00E-200	0	0	0	0	1	1.00E+00	1.00E-200	0	0	0	0
snRNA:U2:34ABb	FBgn0004192	0.25	0	1	0	0	3	6.51E-01	0.75	1	0	2	0	1	1.00E+00	0.25	0	1	0	0
Ser	FBgn0004197	8809	9430	7520	9083	9203	1.12	4.15E-01	9850.25	10394	8098	13521	7388	1	4.32E-01	8810	11804	9224	7428	6784
ct	FBgn0004198	2220.75	2014	2558	2378	1933	0.71	2.98E-03	1569.5	1255	1336	2339	1348	1.17	6.68E-01	2589.75	2731	3069	2190	2369
nonA	FBgn0004227	11966.25	12603	11781	11782	11699	0.79	1.03E-02	9505	9075	7459	12569	8917	1.03	7.07E-01	12360.75	13790	14373	12201	9079
mex1	FBgn0004228	7.75	16	7	5	3	1.55	5.24E-01	12	2	23	8	15	1.42	8.41E-01	11	20	5	12	7
Hrb87F	FBgn0004237	46182	50053	47530	43324	43821	0.74	2.46E-03	33951	33341	26207	44638	31618	0.9	1.06E-01	41492	46197	51076	38898	29797
DptA	FBgn0004240	2.25	5	0	0	4	5.89	7.25E-02	13.25	2	15	9	27	0.33	4.90E-01	0.75	0	1	1	1
Syt1	FBgn0004242	50	85	46	39	30	1.09	1.00E+00	54.5	34	41	113	30	1.44	5.48E-01	71.75	116	51	50	70
Rdl	FBgn0004244	27	22	30	24	32	0.62	4.80E-01	16.75	12	27	19	9	1.44	6.37E-01	38.75	7	76	36	36
T48	FBgn0004359	1120.75	1155	1126	1110	1092	0.93	4.41E-01	1047.25	1094	850	1466	779	1.05	7.73E-01	1172.5	1347	1381	1090	872
Wnt2	FBgn0004360	1275.25	1665	727	1278	1431	1.27	1.01E-01	1617	1980	1357	1939	1192	0.81	2.49E-02	1030.75	1284	1048	1028	763
HmgD	FBgn0004362	128496.75	122590	140249	141308	109840	1.2	3.55E-01	154215.75	148324	106460	218277	143802	1.07	9.66E-01	137601.5	163626	150707	137803	98270
porin	FBgn0004363	27528.75	29423	24755	26845	29092	1	1.00E+00	27588	32322	22894	32961	22175	1.02	6.58E-01	28103.75	32437	31887	27514	20577
18w	FBgn0004364	9711	9901	9807	9500	9636	0.84	5.14E-02	8120.5	7779	6838	11617	6248	1.11	9.52E-01	10756.75	12125	12276	10257	8369
rdgC	FBgn0004366	1.5	1	2	2	1	1.33	8.91E-01	2	0	2	3	3	1.33	9.39E-01	2	4	0	0	4
mei-41	FBgn0004367	482.5	628	325	445	532	0.95	8.49E-01	457.25	534	379	536	380	1.42	2.24E-01	685	1111	620	627	382
Ptp4E	FBgn0004368	1885.25	2195	1529	1794	2023	0.94	5.59E-01	1774	1951	1493	2238	1414	1.21	4.19E-01	2283.5	3039	2366	2136	1593
Ptp99A	FBgn0004369	6686.25	7560	6238	6710	6237	0.87	1.85E-01	5831.75	5131	4493	8437	5266	1.22	4.11E-01	8156.5	9579	9815	7325	5907
Ptp10D	FBgn0004370	8146.25	7845	8777	8262	7701	0.93	3.96E-01	7538	6678	6124	10743	6607	1.4	5.54E-03	11366.75	13537	12877	10528	8525
aly	FBgn0004372	1	0	0	0	4	1	1.00E+00	1	2	1	1	0	0.75	9.68E-01	0.75	0	1	0	2
fwd	FBgn0004373	5971.75	7219	5095	5333	6240	0.9	3.81E-01	5351	5220	4340	6978	4866	1.21	5.38E-01	7203.75	10149	7281	6439	4946
neb	FBgn0004374	702	704	786	585	733	0.94	6.17E-01	659.5	745	577	816	500	1.15	8.67E-01	807.75	1150	842	685	554
Klp61F	FBgn0004378	4780.25	4959	4402	4493	5267	1.11	4.08E-01	5312.75	6185	4402	6525	4139	1.13	9.21E-01	5399.5	7142	5974	4795	3687
Klp67A	FBgn0004379	2576.75	2783	2606	2271	2647	1.19	5.79E-02	3077.5	3240	2576	3935	2559	1.54	8.14E-07	3972.25	4357	4424	4049	3059
Klp64D	FBgn0004380	610.5	722	511	569	640	1.17	2.67E-01	713.75	703	616	931	605	1.12	8.94E-01	686.5	813	774	640	519
Klp68D	FBgn0004381	382.25	394	378	389	368	0.76	3.20E-02	291	269	240	389	266	1.02	6.79E-01	389.75	500	422	366	271
Klp98A	FBgn0004387	2797.5	3209	2332	2741	2908	0.98	7.69E-01	2727.75	2901	2075	3585	2350	1.11	9.73E-01	3114.75	4212	3162	2830	2255
RasGAP1	FBgn0004390	4595.25	4823	4749	4398	4411	0.93	3.78E-01	4270.75	4135	3507	5900	3541	1.14	7.11E-01	5249.5	5948	6167	5002	3881
shtd	FBgn0004391	1691.75	1686	1576	1671	1834	0.87	1.68E-01	1472.25	1680	1303	1855	1051	1.07	9.08E-01	1815.5	2402	1949	1607	1304
pdm2	FBgn0004394	2521	2782	2071	2513	2718	1.12	3.98E-01	2812	2903	2210	3932	2203	1.13	8.53E-01	2856.5	3625	3184	2664	1953
unk	FBgn0004395	6793.25	7112	7015	6546	6500	0.84	1.15E-01	5739	5238	4776	7788	5154	1.15	7.37E-01	7781	8652	9156	7159	6157
CrebA	FBgn0004396	12819.75	15448	10832	12263	12736	0.78	1.71E-02	10022.5	9500	8380	13205	9005	0.83	1.14E-02	10703.25	12023	12666	9810	8314
Vinc	FBgn0004397	3201.75	3608	3193	2882	3124	0.9	2.54E-01	2875.25	3113	2438	3664	2286	0.95	1.45E-01	3034	3564	3544	2866	2162
rhi	FBgn0004400	2.5	3	1	2	4	0.5	6.48E-01	1.25	0	3	1	1	0.8	9.11E-01	2	0	1	6	1
Pep	FBgn0004401	39302	43774	39588	35409	38437	0.85	1.42E-01	33356.25	37386	27572	40988	27479	1.06	8.62E-01	41637.75	51975	45960	39783	28833
RpS14a	FBgn0004403	23639.5	21832	23619	24009	25098	1.41	2.69E-02	33355.5	43936	26029	40589	22868	1.12	9.43E-01	26506.75	31615	28405	25090	20917
RpS14b	FBgn0004404	4110.75	4508	3254	3393	5288	1.24	3.46E-01	5082.25	7509	4408	5392	3020	1.05	9.59E-01	4301	4980	4573	4289	3362
tam	FBgn0004406	477	388	469	489	562	0.89	3.69E-01	423.5	460	326	582	326	1.23	5.38E-01	587	722	758	420	448
me31B	FBgn0004419	24525	27181	24239	21965	24715	0.96	6.45E-01	23490	24951	16706	31003	21300	0.88	3.30E-02	21618.5	26211	23691	20732	15840
LysB	FBgn0004425	0.75	0	0	1	2	9.67	9.34E-02	7.25	6	19	0	4	1.33E-200	2.55E-01	1.00E-200	0	0	0	0
LysC	FBgn0004426	1.00E-200	0	0	0	0	2.50E+199	5.23E-01	0.25	0	0	0	1	2.50E+199	5.52E-01	0.25	1	0	0	0
LysD	FBgn0004427	1.00E-200	0	0	0	0	3.25E+200	2.01E-02	3.25	5	6	1	1	1	1.00E+00	1.00E-200	0	0	0	0
LysE	FBgn0004428	1.00E-200	0	0	0	0	5.00E+199	4.56E-01	0.5	2	0	0	0	1	1.00E+00	1.00E-200	0	0	0	0
LysS	FBgn0004430	2.75	3	2	6	0	20.27	6.28E-06	55.75	30	115	24	54	3.64E-201	9.39E-03	1.00E-200	0	0	0	0
LysX	FBgn0004431	9.25	28	1	6	2	0.11	1.35E-01	1	2	1	0	1	0.19	2.28E-01	1.75	3	0	4	0
Cyp1	FBgn0004432	33944.5	29476	35311	34396	36595	0.98	8.22E-01	33381.75	38363	23795	43926	27443	1	5.51E-01	33870.25	40429	37003	32120	25929
Galphaq	FBgn0004435	8956	9535	8954	8522	8813	0.9	2.59E-01	8083.75	8010	5929	11205	7191	1.02	5.43E-01	9093.75	11740	9491	8275	6869
Ubc6	FBgn0004436	12374.75	14927	11470	11120	11982	0.85	6.47E-02	10551.75	10307	8017	14495	9388	0.95	2.02E-01	11770.5	13412	13146	11784	8740
Ten-m	FBgn0004449	13678.5	13787	13324	13231	14372	0.75	1.02E-03	10202.75	9922	8429	14420	8040	1.17	5.99E-01	16064	19287	18633	13840	12496
mew	FBgn0004456	9295.75	8333	10354	9422	9074	0.92	3.46E-01	8549	8545	6815	11993	6843	1.1	1.00E+00	10251.5	11916	11774	9349	7967
S6KL	FBgn0004462	769	844	672	850	710	1.21	1.85E-01	927	908	824	1170	806	1.11	1.00E+00	855.5	1170	829	799	624
RpIII128	FBgn0004463	991	1167	833	853	1111	1	1.00E+00	992	1215	830	1129	794	1.25	3.93E-01	1236.5	1690	1240	1134	882
Su(P)	FBgn0004465	1227.75	1391	1230	1035	1255	0.9	4.47E-01	1106.75	1356	933	1268	870	0.81	4.46E-03	988.5	1226	1064	943	721
GlyP	FBgn0004507	3368.75	3015	3574	3166	3720	1	9.81E-01	3375.5	3691	2942	4327	2542	1.23	3.57E-01	4139.5	4886	4906	3865	2901
Fur1	FBgn0004509	2645	3236	1908	2605	2831	1.11	5.12E-01	2924.25	2959	2277	3565	2896	1.13	9.57E-01	2988.5	4319	2851	2878	1906
Ets97D	FBgn0004510	1201	1114	1440	1190	1060	1.19	1.85E-01	1427	1551	1072	1891	1194	1.17	6.14E-01	1406.25	1575	1610	1425	1015
dy	FBgn0004511	356.5	367	299	444	316	0.64	8.74E-03	228.75	187	163	403	162	0.84	2.85E-01	299	310	309	329	248
Mdr49	FBgn0004512	692.5	847	324	748	851	1.54	4.37E-03	1064.5	1370	889	1232	767	1.33	3.15E-01	919.25	1175	1011	854	637
Mdr65	FBgn0004513	42	68	38	18	44	1.02	1.00E+00	43	39	30	61	42	1.5	4.53E-01	63	100	55	41	56
Oct-TyrR	FBgn0004514	0.5	1	0	0	1	3.5	5.08E-01	1.75	5	0	2	0	19.5	1.28E-02	9.75	1	13	18	7
Gad1	FBgn0004516	1.25	2	2	0	1	17.4	6.18E-02	21.75	4	0	83	0	8.00E-201	1.49E-01	1.00E-200	0	0	0	0
Akh	FBgn0004552	18.25	9	23	19	22	0.84	7.08E-01	15.25	16	8	26	11	1.32	8.19E-01	24	27	34	16	19
Edg91	FBgn0004554	87.5	83	91	85	91	0.65	2.36E-01	57	57	76	47	48	1.18	9.02E-01	103.25	101	141	99	72
Dbp73D	FBgn0004556	1304.75	1365	1331	1316	1207	0.99	9.01E-01	1290.5	1387	1019	1642	1114	0.87	1.97E-02	1141.5	1476	1184	1039	867
slp2	FBgn0004567	8	13	7	10	2	1.13	1.00E+00	9	4	7	21	4	1.13	1.00E+00	9	12	4	13	7
aos	FBgn0004569	1230.25	1202	1347	1228	1144	1	8.32E-01	1231.25	1141	907	1955	922	0.93	2.17E-01	1145.75	1248	1255	1211	869
5-HT7	FBgn0004573	2.75	3	1	7	0	1.09	1.00E+00	3	0	3	8	1	0.45	5.13E-01	1.25	0	4	1	0
Rop	FBgn0004574	1312	1478	1082	1195	1493	1.02	1.00E+00	1331.75	1530	1190	1606	1001	0.94	2.69E-01	1236.5	1454	1403	1161	928
Syn	FBgn0004575	62.75	76	98	45	32	0.65	3.46E-01	40.5	12	36	97	17	0.79	5.38E-01	49.5	51	104	19	24
Pxd	FBgn0004577	82.5	45	102	108	75	1	1.00E+00	82.75	71	106	80	74	1.03	9.15E-01	85.25	99	111	75	56
Cbp53E	FBgn0004580	0.25	0	1	0	0	31	1.25E-02	7.75	2	4	22	3	6	4.14E-01	1.5	5	0	1	0
bgcn	FBgn0004581	46.75	58	37	48	44	1.1	9.04E-01	51.5	55	37	75	39	1.53	3.44E-01	71.75	100	70	73	44
ex	FBgn0004583	21875.75	24031	21047	20902	21523	1	9.84E-01	21770.5	21572	17598	28453	19459	1.29	1.99E-01	28231.75	38131	28690	25621	20485
Rrp1	FBgn0004584	13241.25	14757	13269	12727	12212	0.95	7.15E-01	12615.75	13559	11216	15026	10662	1.14	7.97E-01	15110.5	18320	17084	14256	10782
B52	FBgn0004587	18095	19319	15710	16258	21093	0.98	8.72E-01	17747.75	20475	15214	22439	12863	1.04	7.32E-01	18801	23138	21876	17361	12829
Eig71Ea	FBgn0004588	13.5	21	0	14	19	0.78	9.02E-01	10.5	16	6	10	10	0.33	4.08E-01	4.5	0	1	16	1
Eig71Eb	FBgn0004589	8	10	1	6	15	0.41	3.75E-01	3.25	5	0	7	1	1.25E-201	4.40E-04	1.00E-200	0	0	0	0
Eig71Ec	FBgn0004590	0.75	2	0	1	0	3	5.63E-01	2.25	5	4	0	0	0.33	6.96E-01	0.25	0	0	1	0
Eig71Ed	FBgn0004591	10.75	6	1	16	20	0.53	5.74E-01	5.75	14	2	6	1	0.07	2.20E-02	0.75	1	0	2	0
Eig71Ee	FBgn0004592	88.25	131	39	92	91	1.14	9.80E-01	100.25	122	57	160	62	0.27	9.39E-03	24.25	25	62	7	3
Eig71Ef	FBgn0004593	1.75	1	1	1	4	0.29	4.33E-01	0.5	1	1	0	0	0.14	2.21E-01	0.25	0	1	0	0
Eig71Eg	FBgn0004594	4.25	2	0	1	14	0.47	6.74E-01	2	7	0	0	1	2.35E-201	3.13E-02	1.00E-200	0	0	0	0
pros	FBgn0004595	52.25	101	50	34	24	1.38	8.42E-01	72	19	28	220	21	0.83	7.79E-01	43.5	45	50	32	47
CycC	FBgn0004597	1307.5	1209	1476	1261	1284	1.11	4.86E-01	1456	1624	1142	1850	1208	1.02	5.58E-01	1329.75	1533	1589	1220	977
Fur2	FBgn0004598	4504	5056	3568	4391	5001	1.02	1.00E+00	4592	5087	3782	5873	3626	1.11	1.00E+00	5018.5	7015	4881	4805	3373
zfh1	FBgn0004606	2239.5	2679	2105	2109	2065	0.69	2.21E-04	1535.75	1363	1265	2185	1330	0.88	1.14E-01	1971.75	1926	2495	1888	1578
zfh2	FBgn0004607	24438.5	31802	19252	21465	25235	0.97	9.17E-01	23646.25	22079	19210	30551	22745	1.49	3.72E-02	36516.75	52776	35871	32023	25397
Plc21C	FBgn0004611	1772	1984	1505	1700	1899	1.15	2.65E-01	2033	2170	1692	2589	1681	1.36	3.44E-02	2416	3478	2365	2154	1667
gl	FBgn0004618	1	3	0	0	1	9.75	1.98E-01	9.75	0	1	23	15	5	3.28E-01	5	0	0	0	20
GluRIA	FBgn0004619	0.5	1	1	0	0	3.5	3.70E-01	1.75	2	2	1	2	0.5	7.72E-01	0.25	1	0	0	0
GluRIIA	FBgn0004620	2.75	2	4	3	2	0.45	5.40E-01	1.25	1	2	0	2	0.82	8.42E-01	2.25	6	1	0	2
TkR99D	FBgn0004622	0.5	0	0	1	1	2.00E-200	3.26E-01	1.00E-200	0	0	0	0	2.00E-200	3.23E-01	1.00E-200	0	0	0	0
Gbeta76C	FBgn0004623	2.25	3	5	0	1	0.44	6.15E-01	1	1	0	0	3	0.67	8.00E-01	1.5	0	3	2	1
Cys	FBgn0004629	67.25	69	63	66	71	1.04	9.97E-01	70	91	61	80	48	1.58	2.36E-01	106.25	158	118	79	70
rho	FBgn0004635	1076	1034	986	1185	1099	0.83	6.34E-02	889	902	686	1210	758	0.77	3.16E-04	825	900	993	759	648
Rap1	FBgn0004636	26611	26853	29842	27380	22369	0.9	4.48E-01	23915.75	20672	18098	34960	21933	0.93	3.33E-01	24701.75	26300	30374	23714	18419
drk	FBgn0004638	11973	12572	11177	11762	12381	1	9.72E-01	12022.25	11823	9005	16402	10859	1.17	5.50E-01	13983	16392	15866	13268	10406
Zw10	FBgn0004643	1521.25	1499	1463	1450	1673	1.13	3.28E-01	1715	2012	1424	2076	1348	1.07	9.02E-01	1631	2066	1745	1583	1130
hh	FBgn0004644	3706.25	3182	4062	4135	3446	1.11	6.07E-01	4123.75	3665	3110	6349	3371	1.23	3.80E-01	4542.75	4973	5029	4597	3572
ogre	FBgn0004646	23334	22489	23631	25215	22001	1.03	1.00E+00	23993.75	22217	16557	36292	20909	1.11	9.54E-01	26013.25	29825	29723	24867	19638
N	FBgn0004647	51765.75	37693	85847	47832	35691	0.65	1.37E-01	33673.5	20575	33509	53357	27253	1.59	2.56E-01	82321	81844	99301	93520	54619
svr	FBgn0004648	8358	9022	8133	8116	8161	0.8	6.90E-03	6651.25	6391	5504	9019	5691	1.03	6.68E-01	8603.75	10229	9439	8177	6570
yl	FBgn0004649	1.00E-200	0	0	0	0	2.50E+199	5.23E-01	0.25	0	1	0	0	5.00E+199	4.09E-01	0.5	0	0	2	0
fs(1)N	FBgn0004650	1.25	1	0	2	2	3.2	2.42E-01	4	5	4	3	4	0.8	8.81E-01	1	1	2	1	0
fru	FBgn0004652	1437	1225	1697	1381	1445	1.11	5.55E-01	1598.25	1668	1192	1856	1677	2.12	2.85E-08	3042	4503	3004	2657	2004
Pgd	FBgn0004654	777.25	738	747	720	904	1.04	8.48E-01	810.75	994	758	904	587	0.92	1.76E-01	715.75	940	785	638	500
wapl	FBgn0004655	4275.5	4173	4602	4559	3768	1.07	8.04E-01	4572.75	4064	3309	6726	4192	1.38	3.87E-02	5895.5	7910	6295	5278	4099
fs(1)h	FBgn0004656	12236.25	13630	12043	10855	12417	0.81	6.45E-02	9916.5	10030	9034	12195	8407	1.21	4.78E-01	14805.25	18224	16517	13379	11101
mys	FBgn0004657	9071.25	9975	8527	8729	9054	0.83	3.87E-02	7518.5	7604	6547	9528	6395	1.38	8.46E-03	12480.75	14464	14490	12019	8950
sim	FBgn0004666	0.25	1	0	0	0	3	6.55E-01	0.75	0	0	2	1	1	1.00E+00	0.25	0	0	1	0
Mlc-c	FBgn0004687	17715.75	15414	20016	19461	15972	1.06	9.32E-01	18701.5	19071	13416	26847	15472	1.15	7.81E-01	20413.25	25493	21810	19142	15208
Xpc	FBgn0004698	6007.75	7261	4612	5912	6246	1.05	8.10E-01	6295	6447	5063	7631	6039	1.23	5.38E-01	7363	10600	7145	6977	4730
Ccp84Ag	FBgn0004777	0.25	0	0	0	1	1	1.00E+00	0.25	0	1	0	0	4.00E-200	5.38E-01	1.00E-200	0	0	0	0
Ccp84Af	FBgn0004778	1.00E-200	0	0	0	0	1	1.00E+00	1.00E-200	0	0	0	0	1	1.00E+00	1.00E-200	0	0	0	0
Ccp84Ad	FBgn0004780	1.00E-200	0	0	0	0	2.50E+199	5.23E-01	0.25	0	0	1	0	5.00E+199	3.78E-01	0.5	0	1	1	0
Ccp84Ab	FBgn0004782	0.75	1	1	1	0	1	1.00E+00	0.75	1	0	2	0	3.33	3.86E-01	2.5	1	4	2	3
Ccp84Aa	FBgn0004783	0.75	1	0	1	1	1	1.00E+00	0.75	1	0	2	0	0.33	5.84E-01	0.25	1	0	0	0
inaC	FBgn0004784	1.00E-200	0	0	0	0	7.50E+199	3.33E-01	0.75	0	0	2	1	1	1.00E+00	1.00E-200	0	0	0	0
retn	FBgn0004795	3.25	1	1	2	9	2.92	3.79E-01	9.5	1	0	20	17	1.77	6.64E-01	5.75	7	1	2	13
mdy	FBgn0004797	1158	1256	992	1030	1354	1.13	3.54E-01	1311	1497	1144	1570	1033	1.05	8.78E-01	1220.25	1497	1275	1199	910
fs(2)ltoPP43	FBgn0004811	3224.5	2900	3726	3356	2916	1.09	6.88E-01	3507	3446	2572	4997	3013	1.12	9.39E-01	3600.75	4163	4148	3295	2797
His3	FBgn0004828	47092.75	43953	52244	40720	51454	0.99	1.00E+00	46689.75	45564	46004	57815	37376	1.19	6.07E-01	56118.5	64474	59817	60764	39419
Xpac	FBgn0004832	1174.25	1099	1304	1289	1005	1.16	2.74E-01	1366	1490	1008	1776	1190	1.3	1.32E-01	1523.25	1762	1732	1515	1084
Su(H)	FBgn0004837	1439.25	1479	1504	1473	1301	1	9.19E-01	1443	1358	1165	2128	1121	1.26	3.03E-01	1817.75	2342	2192	1511	1226
Hrb27C	FBgn0004838	140972.5	143932	137809	149216	132933	0.82	2.02E-01	116001.25	102479	92683	165832	103011	1.04	8.64E-01	146328.25	165964	167163	141670	110516
otk	FBgn0004839	3154	2887	3204	3329	3196	1.08	7.86E-01	3406.75	3392	2636	5161	2438	0.96	2.56E-01	3018.5	3397	3622	2720	2335
TkR86C	FBgn0004841	21.25	40	1	26	18	0.01	6.44E-05	0.25	0	0	1	0	0.05	1.75E-03	1	0	0	0	4
RYa-R	FBgn0004842	0.25	0	1	0	0	4.00E-200	5.24E-01	1.00E-200	0	0	0	0	2	9.15E-01	0.5	0	2	0	0
Ac76E	FBgn0004852	31	22	38	30	34	1.21	7.79E-01	37.5	41	29	53	27	1.41	6.62E-01	43.75	80	38	24	33
B-H2	FBgn0004854	625.25	552	712	579	658	0.72	9.95E-03	450.75	375	287	806	335	0.91	3.55E-01	567.75	660	579	560	472
RpII15	FBgn0004855	3952.5	3483	5471	4186	2670	1.11	7.97E-01	4378.5	4320	2377	6631	4186	1.26	4.36E-01	4990.5	5483	5990	4724	3765
Bx42	FBgn0004856	3280	3259	3349	3244	3268	0.96	5.98E-01	3135.5	3371	2698	3947	2526	1.11	9.56E-01	3645.5	4326	4086	3529	2641
elB	FBgn0004858	3505.75	3793	3629	3169	3432	1.12	4.01E-01	3912.5	4043	3343	5182	3082	1.16	6.50E-01	4078	5283	4492	3414	3123
ci	FBgn0004859	27278	31114	24749	25270	27979	0.86	1.89E-01	23410.75	22713	18355	31547	21028	1.01	5.83E-01	27472.75	32627	30318	27329	19617
ph-d	FBgn0004860	3709.25	4316	3049	3818	3654	0.9	4.20E-01	3340	3412	2985	4236	2727	1.31	1.64E-01	4856.5	6678	4981	4529	3238
ph-p	FBgn0004861	6172.25	6499	6182	5915	6093	0.86	6.95E-02	5286	5176	4156	7523	4289	1.18	5.42E-01	7301.75	9615	7579	6555	5458
C15	FBgn0004863	220.75	241	209	238	195	1.25	2.76E-01	275	284	206	373	237	0.87	1.74E-01	191.75	260	222	159	126
hop	FBgn0004864	3455	3546	3571	3365	3338	1.01	8.71E-01	3477.5	3404	2349	5161	2996	1.15	7.61E-01	3958.25	4843	4467	3803	2720
Eip78C	FBgn0004865	3763.75	3963	3517	4130	3445	0.94	5.23E-01	3551.5	3194	2457	5661	2894	0.77	1.01E-03	2896.75	3445	3022	2668	2452
RpS2	FBgn0004867	20584.75	19707	18772	18889	24971	1.31	1.74E-01	26885	38242	23530	29211	16557	1.04	8.77E-01	21426	27479	22736	19756	15733
Gdi	FBgn0004868	13963.5	14631	13801	13064	14358	0.91	2.69E-01	12746.75	13029	9958	17643	10357	0.86	3.72E-03	12051	14089	13640	11547	8928
bab1	FBgn0004870	119.25	115	122	127	113	0.47	1.05E-03	55.75	31	41	93	58	1.22	8.09E-01	145	180	148	154	98
piwi	FBgn0004872	129	135	132	116	133	0.54	3.59E-03	70	65	50	106	59	0.98	6.71E-01	126.5	173	169	91	73
enc	FBgn0004875	7753.5	7705	8505	8070	6734	0.81	1.78E-01	6299.75	5468	5455	8873	5403	1.44	1.03E-01	11151.75	15255	11375	10909	7068
cdi	FBgn0004876	2740.5	2795	2552	2683	2932	0.99	8.42E-01	2704.75	2660	2227	3719	2213	1.08	9.42E-01	2951.75	3616	3295	2807	2089
cas	FBgn0004878	20.25	13	22	22	24	1.93	2.17E-01	39	19	25	84	28	0.65	3.73E-01	13.25	14	11	15	13
scrt	FBgn0004880	35.5	40	30	40	32	0.81	7.54E-01	28.75	13	32	46	24	1.14	9.19E-01	40.5	30	44	30	58
orb	FBgn0004882	17.75	23	9	18	21	0.9	8.36E-01	16	18	8	29	9	1.52	6.55E-01	27	40	40	18	10
tok	FBgn0004885	15401	15231	17154	13943	15276	0.95	6.37E-01	14588.75	14536	11976	19292	12551	0.99	5.04E-01	15262.5	17645	17173	15296	10936
Scsalpha	FBgn0004888	3359	3003	3180	3629	3624	1.16	1.89E-01	3907.25	4568	3271	4799	2991	1.1	1.00E+00	3693.25	4422	4259	3400	2692
tws	FBgn0004889	14442.25	15864	13898	14105	13902	0.81	2.87E-02	11637.75	11140	8589	15666	11156	1.13	9.30E-01	16293	21029	17676	15421	11046
sob	FBgn0004892	2229	2009	2563	2256	2088	0.82	1.71E-02	1830	2016	1448	2300	1556	0.96	1.72E-01	2131	2648	2328	1984	1564
bowl	FBgn0004893	23235.75	26196	18797	22845	25105	0.75	2.34E-03	17329.75	17521	14065	23129	14604	1.26	2.68E-01	29356.25	37445	32737	26105	21138
fd64A	FBgn0004895	1.00E-200	0	0	0	0	1	1.00E+00	1.00E-200	0	0	0	0	1	1.00E+00	1.00E-200	0	0	0	0
fd59A	FBgn0004896	9.5	9	17	9	3	0.42	2.58E-01	4	3	1	10	2	0.39	2.12E-01	3.75	9	2	1	3
fd96Ca	FBgn0004897	5.25	2	5	6	8	0.48	4.92E-01	2.5	3	0	3	4	1.24	1.00E+00	6.5	23	0	1	2
fd96Cb	FBgn0004898	24.75	26	18	29	26	0.58	3.63E-01	14.25	6	14	15	22	0.69	4.11E-01	17	28	17	10	13
Prat	FBgn0004901	2668	2664	2671	2623	2714	0.95	5.23E-01	2542.25	2682	2056	3469	1962	1.1	1.00E+00	2928	3625	3293	2664	2130
Rb97D	FBgn0004903	4969.25	4531	5104	5251	4991	1.06	8.94E-01	5248.25	5020	3740	7710	4523	1.14	7.91E-01	5664.25	6979	6231	5034	4413
14-3-3zeta	FBgn0004907	75548.75	88213	71878	67945	74159	1.02	1.00E+00	77022	82696	63669	97645	64078	1.07	9.64E-01	80493	93521	87269	82747	58435
Arl2	FBgn0004908	1111	1094	1120	991	1239	1.13	5.18E-01	1258.75	1466	874	1686	1009	0.91	1.41E-01	1013.25	1337	1057	901	758
Eip63F-1	FBgn0004910	53	42	92	39	39	1.31	4.77E-01	69.25	71	61	80	65	1.67	2.15E-01	88.75	105	130	60	60
Eig63F-2	FBgn0004911	1	0	1	2	1	1	1.00E+00	1	0	3	1	0	1	1.00E+00	1	0	3	0	1
Gnf1	FBgn0004913	3457.75	3832	3355	3302	3342	1.05	7.39E-01	3630.25	3695	2921	4562	3343	1.23	2.63E-01	4251.25	5293	4344	4392	2976
Hnf4	FBgn0004914	2485	2565	2432	2535	2408	0.97	6.40E-01	2409.25	2360	1858	3403	2016	1.04	7.16E-01	2576.25	2965	2814	2498	2028
TfIIB	FBgn0004915	4014.25	3590	4112	3909	4446	1.12	4.65E-01	4501.25	5022	3402	6116	3465	0.96	2.22E-01	3847.5	4563	4361	3568	2898
gol	FBgn0004919	14.5	17	26	7	8	0.83	8.49E-01	12	15	10	10	13	0.9	8.64E-01	13	7	18	18	9
Ggamma1	FBgn0004921	23778.5	25231	25200	23552	21131	1.01	9.85E-01	24092	25144	16367	33698	21159	0.97	4.92E-01	23170	25423	24704	23603	18950
Top1	FBgn0004924	15929.75	19081	14090	15136	15412	0.92	4.52E-01	14608.25	14334	11827	18938	13334	1.03	6.64E-01	16410	20099	18024	15870	11647
eIF-2beta	FBgn0004926	20292	25608	19103	16928	19529	0.86	1.53E-01	17384	20673	11941	22079	14843	0.74	5.71E-05	14973.25	18831	14833	14405	11824
upd1	FBgn0004956	614.25	433	799	667	558	0.84	2.63E-01	514.75	405	379	820	455	1.22	6.54E-01	747	747	1056	615	570
por	FBgn0004957	687.5	510	803	775	662	1.12	6.02E-01	767.5	843	665	980	582	1.14	9.03E-01	783	993	792	748	599
phm	FBgn0004959	28.5	31	21	32	30	0.93	9.14E-01	26.5	23	11	36	36	1.11	1.00E+00	31.75	38	30	36	23
gig	FBgn0005198	2025	2144	1966	2054	1936	1.1	4.92E-01	2234	2312	1617	3108	1899	1.36	4.54E-03	2756.25	3267	3106	2599	2053
Sam-S	FBgn0005278	13151	13620	12114	12236	14634	0.92	3.15E-01	12076.25	12925	9040	16340	10000	1.05	7.61E-01	13807.5	17373	14806	12979	10072
nmd	FBgn0005322	1741	1772	1824	1663	1705	1.12	4.25E-01	1944.25	2257	1358	2486	1676	1.03	6.33E-01	1792	2173	1979	1638	1378
Su(fu)	FBgn0005355	1101.25	1160	965	1007	1273	1.16	3.32E-01	1278	1602	1069	1513	928	1.17	7.08E-01	1287	1567	1457	1217	907
ash1	FBgn0005386	2601.25	2981	2327	2361	2736	0.89	3.07E-01	2319.75	2458	2041	2831	1949	1.11	1.00E+00	2881.25	3914	2920	2542	2149
fs(1)M3	FBgn0005390	0.25	0	0	0	1	1	1.00E+00	0.25	1	0	0	0	1	1.00E+00	0.25	0	1	0	0
Yp2	FBgn0005391	4	2	6	2	6	0.69	7.23E-01	2.75	6	3	1	1	2.19	4.13E-01	8.75	12	8	9	6
sno	FBgn0005410	2583.5	2864	2573	2491	2406	0.98	7.73E-01	2529	2372	2051	3596	2097	1.23	2.54E-01	3187	3886	3395	3115	2352
U2af50	FBgn0005411	4812.25	5353	4840	4504	4552	1.06	7.08E-01	5087.75	5797	3960	6332	4262	1.08	1.00E+00	5216.75	6303	5495	5077	3992
ewg	FBgn0005427	5731.25	6131	5340	5741	5713	1.06	8.23E-01	6077	6225	4440	8756	4887	1.21	3.47E-01	6948.75	9284	7297	6157	5057
RpS17	FBgn0005533	13470.75	14584	9827	12716	16756	1.5	1.42E-02	20177.75	28023	12472	25000	15216	1.16	7.82E-01	15628.25	19010	16086	14845	12572
Mbs	FBgn0005536	6501	7136	5769	6669	6430	1.05	8.07E-01	6841.75	6721	5336	9217	6093	1.26	2.50E-01	8175	11345	8344	7541	5470
ey	FBgn0005558	15.75	28	9	17	9	1.33	6.91E-01	21	8	7	38	31	1.89	3.24E-01	29.75	36	32	19	32
sv	FBgn0005561	72	80	106	49	53	0.67	2.48E-01	48.5	41	29	82	42	0.83	5.17E-01	60	66	75	70	29
Shal	FBgn0005564	123.25	135	135	117	106	0.9	8.40E-01	111	116	105	112	111	0.58	1.04E-02	71.75	117	68	59	43
Calr	FBgn0005585	52090.75	54221	50833	55686	47623	1.25	1.19E-01	65058	72643	52242	85279	50068	0.94	3.16E-01	49050	56878	52902	50719	35701
Rab3	FBgn0005586	32	65	12	29	22	1.79	3.28E-01	57.25	33	29	140	27	1.06	9.82E-01	34	65	33	21	17
scw	FBgn0005590	0.25	0	0	0	1	4.00E-200	5.23E-01	1.00E-200	0	0	0	0	4.00E-200	5.38E-01	1.00E-200	0	0	0	0
btl	FBgn0005592	286.75	295	310	267	275	0.83	3.03E-01	238	254	222	283	193	0.94	5.13E-01	270.5	311	285	255	231
RpL7	FBgn0005593	54085.75	61255	54135	43326	57627	0.95	7.68E-01	51176.5	64029	42768	60543	37366	1.13	9.39E-01	61287	72389	70503	62950	39306
yem	FBgn0005596	2099.5	2331	1935	2029	2103	1.04	8.64E-01	2190.5	2456	1666	2820	1820	1.11	1.00E+00	2330	3145	2513	2052	1610
Sox14	FBgn0005612	2246.25	2339	2207	2303	2136	1.09	5.94E-01	2456	2489	1985	3508	1842	1.12	8.27E-01	2523.5	2655	2929	2563	1947
Sox15	FBgn0005613	6742.25	7013	6889	6645	6422	1.07	6.17E-01	7196	7368	6331	8866	6219	1.4	9.40E-03	9449.75	12165	10709	8532	6393
trpl	FBgn0005614	2	4	1	2	1	0.63	7.27E-01	1.25	0	0	4	1	0.63	7.28E-01	1.25	0	4	1	0
msl-2	FBgn0005616	1668	1923	1371	1504	1874	0.91	4.10E-01	1519	1632	1193	1889	1362	1.31	6.53E-02	2191.5	2386	2677	2062	1641
msl-1	FBgn0005617	3125	3386	3065	3205	2844	0.89	3.26E-01	2794	2788	1935	3767	2686	1.23	4.16E-01	3853	5091	4108	3446	2767
Hdc	FBgn0005619	11.5	14	5	10	17	0.48	3.24E-01	5.5	3	6	10	3	0.48	3.23E-01	5.5	7	2	5	8
Psc	FBgn0005624	2599.5	3194	2249	2422	2533	1.06	6.95E-01	2763.75	2967	2340	3558	2190	1.34	3.59E-02	3484	4271	3985	3108	2572
ple	FBgn0005626	621.75	952	140	684	711	1.13	7.26E-01	701.75	888	705	484	730	0.57	7.67E-02	351.75	226	531	517	133
lola	FBgn0005630	19068.5	21506	17184	18942	18642	0.99	9.46E-01	18928	19103	15469	24889	16251	1.29	1.11E-01	24685.5	30079	27678	22705	18280
robo1	FBgn0005631	6472.25	6405	6377	6928	6179	0.87	1.04E-01	5605.75	5493	4281	7871	4778	1.11	1.00E+00	7161.25	8725	8308	6539	5073
faf	FBgn0005632	12937.25	15807	10926	11925	13091	0.97	7.78E-01	12520.5	12453	9877	16744	11008	1.12	9.77E-01	14447.25	19837	14877	12822	10253
fln	FBgn0005633	0.75	1	0	1	1	1	1.00E+00	0.75	1	0	2	0	2.67	6.58E-01	2	4	4	0	0
nvy	FBgn0005636	485.5	434	452	517	539	0.99	8.64E-01	478.5	487	418	697	312	0.89	2.02E-01	430.5	449	534	392	347
slbo	FBgn0005638	18.75	64	5	2	4	0.16	1.63E-01	3	2	8	0	2	0.36	4.40E-01	6.75	2	5	15	5
Eip63E	FBgn0005640	3840.75	3806	3624	4043	3890	1.04	9.09E-01	3994.75	4034	3144	5461	3340	1.08	9.52E-01	4163.25	5381	4634	3628	3010
wdn	FBgn0005642	1363	1416	1290	1288	1458	1.08	7.05E-01	1467	1786	1177	1871	1034	1.24	2.96E-01	1696.5	2037	1974	1590	1185
Pabp2	FBgn0005648	22754.75	19865	26903	26205	18046	1.16	5.43E-01	26305.75	24895	17182	39866	23280	1.23	5.35E-01	28098	33196	32325	24715	22156
Rox8	FBgn0005649	21770.25	24136	20245	21250	21450	0.86	1.83E-01	18689	18276	15732	24676	16072	1.03	7.28E-01	22464.5	26287	24881	22726	15964
PCNA	FBgn0005655	5094.25	4587	5415	5065	5310	1.07	7.68E-01	5448.75	6788	4123	6807	4077	1.03	6.86E-01	5251.5	6111	5846	4997	4052
Ets65A	FBgn0005658	5.75	16	1	4	2	0.57	6.07E-01	3.25	1	2	9	1	0.13	8.47E-02	0.75	1	1	1	0
Ets98B	FBgn0005659	791.75	978	602	767	820	0.91	4.50E-01	716.75	734	503	919	711	1.21	5.17E-01	959.5	1317	985	838	698
Ets21C	FBgn0005660	144	135	81	172	188	1.36	3.38E-01	195.25	235	116	196	234	3.69	8.38E-08	532	780	598	434	316
Crys	FBgn0005664	1.00E-200	0	0	0	0	2.50E+199	5.28E-01	0.25	0	0	1	0	1	1.00E+00	1.00E-200	0	0	0	0
bt	FBgn0005666	217	171	202	254	241	0.53	1.99E-02	115.75	88	120	149	106	1.05	1.00E+00	228.75	291	200	185	239
Cyp4d1	FBgn0005670	8.75	7	7	7	14	0.74	8.25E-01	6.5	7	7	7	5	0.31	1.91E-01	2.75	5	1	5	0
Vha55	FBgn0005671	4882.5	4764	4805	4601	5360	0.84	1.96E-02	4090	4353	3451	5342	3214	1.01	4.51E-01	4940	5907	5788	4506	3559
spi	FBgn0005672	26956.25	25813	27580	28960	25472	1.23	1.24E-01	33089.25	31201	26010	45592	29554	1.07	9.95E-01	28962.5	32824	31893	29710	21423
GluProRS	FBgn0005674	7281	8297	6452	6255	8120	0.73	1.87E-03	5339	6125	4777	6242	4212	1.07	9.87E-01	7814	9247	8901	7316	5792
dac	FBgn0005677	1581.25	1568	1689	1576	1492	0.97	7.26E-01	1537.25	1431	1225	2196	1297	1	4.58E-01	1578.5	2126	1564	1441	1183
pie	FBgn0005683	633.5	524	882	534	594	0.89	4.75E-01	562	588	487	682	491	0.72	6.01E-04	455.5	581	494	446	301
Aef1	FBgn0005694	5663.5	6315	5468	5482	5389	0.82	8.84E-03	4644.5	4631	3740	6090	4117	0.94	8.20E-02	5306.25	6309	5969	5000	3947
gcl	FBgn0005695	730	555	793	806	766	1.19	5.23E-01	867.75	804	526	1390	751	1.64	6.67E-03	1194.75	1478	1468	1053	780
DNApol-alpha73	FBgn0005696	643	646	746	525	655	1.06	7.60E-01	684.5	786	572	844	536	1.18	6.21E-01	756	896	820	769	539
noc	FBgn0005771	7122.75	6582	7573	7061	7275	0.89	1.92E-01	6344.5	6162	5046	9276	4894	1.24	2.29E-01	8855.75	10102	10190	7673	7458
Con	FBgn0005775	194.25	243	147	200	187	0.47	1.24E-05	92	87	84	139	58	0.59	9.05E-04	115	124	125	118	93
PpD3	FBgn0005777	4397	4779	4290	4226	4293	1.02	1.00E+00	4466	4671	3207	6246	3740	1.08	9.86E-01	4761.5	5977	4878	4960	3231
PpD5	FBgn0005778	0.75	0	0	0	3	0.67	1.00E+00	0.5	0	0	0	2	1.33E-200	4.16E-01	1.00E-200	0	0	0	0
PpD6	FBgn0005779	1.00E-200	0	0	0	0	5.00E+199	3.64E-01	0.5	1	0	0	1	2.50E+199	5.51E-01	0.25	1	0	0	0
betaCOP	FBgn0008635	6390.25	6424	6317	6457	6363	1.09	5.73E-01	6935.25	8094	5344	9053	5250	1.13	8.39E-01	7221.75	8895	8069	6579	5344
hbn	FBgn0008636	0.75	3	0	0	0	0.33	7.33E-01	0.25	0	0	1	0	1.33E-200	3.74E-01	1.00E-200	0	0	0	0
E5	FBgn0008646	1293.25	1227	1273	1434	1239	0.95	5.35E-01	1225.5	1322	1012	1644	924	0.9	5.28E-02	1169.25	1420	1410	981	866
lbl	FBgn0008651	31.75	47	20	25	35	0.72	5.23E-01	22.75	22	4	41	24	0.93	7.70E-01	29.5	64	21	19	14
CanB	FBgn0010014	3.75	7	1	4	3	2	5.57E-01	7.5	4	3	21	2	0.6	6.76E-01	2.25	1	1	3	4
CanA1	FBgn0010015	7.25	10	4	13	2	0.62	5.25E-01	4.5	2	1	13	2	0.21	7.49E-02	1.5	0	2	1	3
Cyp4g1	FBgn0010019	63	18	18	101	115	1.29	9.74E-01	81.5	134	8	174	10	0.23	8.44E-03	14.25	16	24	12	5
GstD2	FBgn0010038	24.75	19	13	36	31	1.28	6.54E-01	31.75	32	21	40	34	2.26	6.32E-02	56	46	58	73	47
GstD3	FBgn0010039	1732.5	2509	704	1866	1851	2.91	1.05E-13	5034.5	5788	3420	6690	4240	2.58	6.57E-10	4472.75	4416	5092	4929	3454
GstD4	FBgn0010040	5.25	11	0	1	9	1.43	6.89E-01	7.5	1	9	10	10	3.05	2.17E-01	16	17	20	19	8
GstD5	FBgn0010041	1.25	1	1	1	2	1.4	8.89E-01	1.75	1	2	3	1	3	4.70E-01	3.75	3	0	10	2
GstD6	FBgn0010042	0.25	1	0	0	0	2	8.44E-01	0.5	0	0	1	1	4.00E-200	5.38E-01	1.00E-200	0	0	0	0
GstD7	FBgn0010043	0.25	0	0	0	1	4.00E-200	5.24E-01	1.00E-200	0	0	0	0	5	5.51E-01	1.25	0	4	0	1
GstD8	FBgn0010044	0.25	0	0	1	0	1	1.00E+00	0.25	1	0	0	0	1	1.00E+00	0.25	1	0	0	0
Itp-r83A	FBgn0010051	3151.25	3701	2715	2847	3342	1.03	9.63E-01	3255	3565	2554	4259	2642	1.28	2.62E-01	4042	5900	3967	3592	2709
Jhe	FBgn0010052	1.00E-200	0	0	0	0	2.50E+199	5.23E-01	0.25	0	1	0	0	2.50E+199	5.51E-01	0.25	1	0	0	0
Jheh1	FBgn0010053	364.25	307	415	377	358	1.05	9.20E-01	383	498	274	443	317	1.28	3.80E-01	465.5	616	469	414	363
RpL23	FBgn0010078	50345	49094	51434	45966	54886	1.03	1.00E+00	52085	65940	35533	66856	40011	0.78	1.58E-02	39464.5	48635	43623	36118	29482
gammaTub37C	FBgn0010097	1.00E-200	0	0	0	0	3.00E+200	1.35E-02	3	5	2	3	2	7.50E+199	2.36E-01	0.75	0	0	1	2
Acon	FBgn0010100	8004.25	7970	7858	7406	8783	0.72	1.96E-05	5763.25	6447	4839	7408	4359	1.01	5.25E-01	8056.5	8855	9789	7622	5960
comm	FBgn0010105	757.25	633	891	760	745	0.88	2.80E-01	668	695	529	980	468	0.93	2.65E-01	702	730	907	650	521
dpn	FBgn0010109	910.5	737	1162	922	821	0.99	8.51E-01	901.25	974	601	1216	814	1.45	1.72E-02	1323.75	1569	1572	1171	983
hdc	FBgn0010113	12864.25	10200	20733	11240	9284	0.66	1.57E-02	8436.75	7573	7827	10209	8138	1.56	5.34E-02	20046	20658	26620	16720	16186
hig	FBgn0010114	4.5	2	4	3	9	1.11	9.84E-01	5	5	5	7	3	3.39	6.25E-02	15.25	6	22	16	17
RpA-70	FBgn0010173	7420.75	7836	7174	6874	7799	1	9.60E-01	7404.75	8253	5643	9253	6470	1.1	1.00E+00	8134.75	10002	8682	7905	5950
Wnt5	FBgn0010194	5498.25	5845	5190	5762	5196	0.94	5.02E-01	5179.25	5243	3791	7061	4622	1.11	1.00E+00	6076	7752	6725	5484	4343
Gyc32E	FBgn0010197	3	3	1	1	7	0.33	3.55E-01	1	0	0	3	1	2.08	5.38E-01	6.25	8	3	6	8
RpS15Aa	FBgn0010198	34907.25	38385	27723	28244	45277	1.04	9.20E-01	36362.25	46345	30814	42082	26208	0.78	2.15E-02	27065.25	32943	30856	24775	19687
Sod2	FBgn0010213	7680.75	4535	11809	9873	4506	1.31	3.86E-01	10039.25	8772	4763	16479	10143	1.47	2.21E-01	11311.25	13522	13374	10407	7942
alpha-Cat	FBgn0010215	14886.5	16502	13401	13598	16045	1.03	9.60E-01	15361.25	16244	11541	20420	13240	0.95	1.77E-01	14122.75	16675	15713	13726	10377
ATPsynbeta	FBgn0010217	25476	28676	21404	20626	31198	0.87	3.94E-01	22200.25	26780	21701	24786	15534	0.91	2.57E-01	23279.25	27732	25098	22925	17362
Dbp45A	FBgn0010220	1463.5	1442	1454	1496	1462	1.19	1.42E-01	1748.75	1716	1243	2525	1511	1.2	4.60E-01	1754.5	2092	1999	1652	1275
Nmdmc	FBgn0010222	747.5	718	767	759	746	1.36	6.29E-03	1018	1200	876	1272	724	1.3	2.12E-01	968.25	1180	1187	818	688
Galphaf	FBgn0010223	8.5	6	3	12	13	1.56	5.23E-01	13.25	8	11	26	8	3.32	1.69E-02	28.25	47	19	28	19
Gel	FBgn0010225	2722	3230	2124	2444	3090	1.1	5.04E-01	2989.5	3431	2564	3679	2284	1.03	6.32E-01	2797.5	3689	2894	2643	1964
GstS1	FBgn0010226	44459.25	44411	43780	45936	43710	0.9	3.77E-01	40159	41341	30257	53303	35735	1.14	8.03E-01	50513.5	55573	57011	50109	39361
HmgZ	FBgn0010228	28610.75	24303	34760	31472	23908	1.03	1.00E+00	29495.25	27543	25147	40630	24661	1.19	6.71E-01	34064	41032	39056	30757	25411
Klc	FBgn0010235	6422.5	6821	6601	6266	6002	1.17	1.69E-01	7520.5	7622	5686	10123	6651	1.03	6.99E-01	6626.25	6979	8060	6447	5019
Lac	FBgn0010238	43195.75	53693	41988	34083	43019	0.71	5.52E-03	30752.25	30421	28446	40487	23655	0.86	1.07E-01	37146	40137	40877	39561	28009
Lcch3	FBgn0010240	82.25	105	114	62	48	0.78	5.16E-01	64.5	43	41	115	59	0.66	1.51E-01	54.5	53	102	36	27
Mdr50	FBgn0010241	4	7	9	0	0	0.31	3.89E-01	1.25	1	0	3	1	0.56	6.06E-01	2.25	8	0	1	0
Myo61F	FBgn0010246	1639.5	1636	1467	1534	1921	0.96	7.06E-01	1580	1933	1334	1983	1070	0.97	2.89E-01	1585.25	2058	1820	1378	1085
Parp	FBgn0010247	8009.25	8179	7891	7764	8203	1.04	1.00E+00	8302	7818	6010	12547	6833	1.23	2.92E-01	9872.5	12125	10267	9567	7531
Rbp4	FBgn0010258	64.25	68	45	75	69	0.66	1.88E-01	42.5	41	43	55	31	1.16	1.00E+00	74.5	129	64	60	45
Rbp9	FBgn0010263	86	80	104	96	64	0.88	7.23E-01	75.5	64	53	93	92	0.95	6.19E-01	81.5	124	95	63	44
RpS13	FBgn0010265	140846.25	160603	137832	119713	145237	0.94	6.89E-01	132296.5	153691	97115	162841	115539	0.94	4.37E-01	132751.25	140685	152369	137850	100101
Dsor1	FBgn0010269	1985.5	1833	2105	2115	1889	1.13	3.54E-01	2238.5	2376	1763	2926	1889	1.11	9.52E-01	2206.5	2503	2508	2174	1641
Ssrp	FBgn0010278	10356.75	10948	10276	11025	9178	1.07	6.76E-01	11064	11696	8913	13967	9680	1.42	3.15E-03	14745	16448	17235	13943	11354
Taf4	FBgn0010280	12593.5	12711	13063	13029	11571	0.95	5.77E-01	11989.5	10644	9272	17437	10605	1.29	1.85E-01	16187.75	20886	18213	14357	11295
TfIIFalpha	FBgn0010282	7448	7657	7419	8009	6707	0.93	5.10E-01	6963.5	7127	5140	9184	6403	0.96	2.71E-01	7172.25	8256	8307	6763	5363
Trf	FBgn0010287	131.5	135	111	141	139	1.88	6.57E-05	246.75	297	184	322	184	1.06	9.64E-01	139.5	160	154	152	92
Uch	FBgn0010288	6358.75	7561	5091	5822	6961	1	9.19E-01	6340.5	7235	4568	8511	5048	1.47	3.78E-03	9363.75	10999	10876	8696	6884
bys	FBgn0010292	2545	2611	2721	2384	2464	1.01	9.92E-01	2564	2659	2018	3411	2168	1.02	5.27E-01	2608	3253	2945	2332	1902
ng2	FBgn0010294	0.25	0	0	0	1	4.00E-200	5.23E-01	1.00E-200	0	0	0	0	4.00E-200	5.38E-01	1.00E-200	0	0	0	0
ng3	FBgn0010295	0.25	0	0	0	1	5	3.95E-01	1.25	0	2	2	1	2	8.60E-01	0.5	1	0	0	1
brat	FBgn0010300	16355.25	17626	18511	16255	13029	0.99	1.00E+00	16269	11333	14155	23958	15630	2.21	2.18E-03	36073.75	42451	37533	42117	22194
hep	FBgn0010303	4300.25	4322	4742	4192	3945	0.95	5.24E-01	4068.5	3978	3320	5605	3371	1.23	3.13E-01	5278.75	6156	6300	4685	3974
pigeon	FBgn0010309	359.25	371	279	302	485	1.12	6.23E-01	403.25	540	343	464	266	1.1	1.00E+00	393.75	543	351	384	297
corto	FBgn0010313	12946	13840	13756	12479	11709	0.87	2.57E-01	11299	11004	8828	15425	9939	1.11	9.29E-01	14431.25	14866	18549	12995	11315
Cks30A	FBgn0010314	4196.25	3243	5012	4471	4059	1.16	3.49E-01	4888.5	5181	3333	6836	4204	1.07	9.13E-01	4481	5402	4886	4234	3402
CycD	FBgn0010315	4083	4404	3865	4053	4010	1.02	1.00E+00	4172	4153	3060	5675	3800	1.07	8.53E-01	4352.25	5408	4916	3918	3167
dap	FBgn0010316	3217	3016	3609	3046	3197	1.01	9.87E-01	3253.5	3452	2559	4425	2578	1.29	6.94E-02	4154	4016	5185	4052	3363
CycJ	FBgn0010317	2	5	2	0	1	0.25	5.15E-01	0.5	1	1	0	0	0.63	9.19E-01	1.25	0	0	0	5
Gsc	FBgn0010323	2	1	2	0	5	1.25	8.72E-01	2.5	1	5	2	2	3	3.22E-01	6	7	3	7	7
woc	FBgn0010328	18453.25	19516	18039	18096	18162	0.92	3.65E-01	16893.5	17808	13389	22435	13942	1.04	7.55E-01	19272.75	23570	21836	17101	14584
Tbh	FBgn0010329	6.25	6	8	5	6	0.52	4.01E-01	3.25	6	2	3	2	0.2	3.36E-02	1.25	0	0	2	3
Rac1	FBgn0010333	9637	9960	9589	10025	8974	0.93	3.71E-01	8996.75	9201	6404	13113	7269	1.03	5.87E-01	9881	11835	11292	9133	7264
128up	FBgn0010339	3054.75	3285	3150	2921	2863	1.03	1.00E+00	3133	3381	2179	4219	2753	1.31	4.15E-02	3999	4760	4746	3587	2903
140up	FBgn0010340	521	570	504	488	522	1.42	6.01E-03	741.75	755	435	1093	684	1.07	1.00E+00	558.75	668	617	502	448
Cdc42	FBgn0010341	8228.5	8850	7288	7937	8839	0.99	8.90E-01	8149	9046	6625	10391	6534	1.08	9.37E-01	8861.75	10813	10014	8465	6155
Map60	FBgn0010342	6727	6809	6750	6101	7248	0.93	4.45E-01	6240.75	7380	5136	7547	4900	0.96	1.64E-01	6451.25	8216	7328	5900	4361
Arf79F	FBgn0010348	73851.75	74583	71931	77433	71460	1.14	5.23E-01	84148	80979	56918	121970	76725	0.98	4.91E-01	72298.25	85159	83974	70252	49808
CdsA	FBgn0010350	1984.75	2313	1721	1943	1962	1	8.95E-01	1989	1972	1396	2908	1680	1.04	6.47E-01	2058	2750	2324	1663	1495
Nc73EF	FBgn0010352	5899	6338	5770	5526	5962	0.9	3.09E-01	5307.25	4847	4269	7573	4540	1.26	2.11E-01	7444.25	8502	8351	7628	5296
Taf1	FBgn0010355	4648	5278	4115	4327	4872	1.04	8.88E-01	4837	5460	3838	6111	3939	1.18	6.62E-01	5479	7593	5798	4956	3569
Taf5	FBgn0010356	862.5	993	766	678	1013	0.93	5.28E-01	800.25	959	672	989	581	0.84	1.98E-02	722	791	851	677	569
betaTry	FBgn0010357	0.5	0	1	0	1	2.5	6.74E-01	1.25	1	4	0	0	2.00E-200	3.96E-01	1.00E-200	0	0	0	0
deltaTry	FBgn0010358	0.25	0	0	1	0	13	2.09E-01	3.25	1	11	0	1	4.00E-200	5.40E-01	1.00E-200	0	0	0	0
gammaTry	FBgn0010359	9.25	25	1	7	4	11	1.85E-02	101.75	1	353	22	31	0.08	5.00E-02	0.75	0	3	0	0
Akt1	FBgn0010379	9070.75	9565	9055	8920	8743	0.93	3.75E-01	8453	8347	6176	12042	7247	1.14	7.66E-01	10356.75	12380	12182	9205	7660
AP-1-2beta	FBgn0010380	4114	4028	4241	3889	4298	0.88	1.09E-01	3623.25	4165	2951	4597	2780	1.1	1.00E+00	4534.75	5626	5173	4156	3184
Drs	FBgn0010381	5	3	3	9	5	1.35	7.90E-01	6.75	10	11	0	6	2.00E-201	2.88E-03	1.00E-200	0	0	0	0
CycE	FBgn0010382	5077.25	4942	5179	4920	5268	0.93	4.59E-01	4743	4643	3799	6451	4079	1.11	9.16E-01	5635.75	6288	6465	5310	4480
Cyp18a1	FBgn0010383	142.75	136	136	134	165	1.27	4.21E-01	182	179	142	245	162	0.82	3.91E-01	117.75	115	134	94	128
Def	FBgn0010385	10.25	7	14	17	3	1.39	6.76E-01	14.25	22	7	17	11	2.2	2.23E-01	22.5	24	27	19	20
Dbi	FBgn0010387	1.75	0	1	1	5	1.71	7.64E-01	3	0	0	6	6	1.43	9.57E-01	2.5	7	0	2	1
Dro	FBgn0010388	0.75	1	0	2	0	16	2.37E-03	12	11	20	5	12	2.33	6.38E-01	1.75	0	4	3	0
htl	FBgn0010389	1026	1051	930	995	1128	1	9.50E-01	1030.5	1079	774	1413	856	0.93	7.67E-02	949.5	1193	1101	876	628
Gtp-bp	FBgn0010391	2938.25	3453	2304	2702	3294	1.01	1.00E+00	2964.5	3757	2473	3415	2213	0.9	8.79E-02	2639.5	3715	2691	2375	1777
Itgbn	FBgn0010395	46.25	97	38	12	38	0.52	2.85E-01	24	12	31	25	28	0.72	5.28E-01	33.5	33	55	21	25
LamC	FBgn0010397	1265.5	1079	1405	1294	1284	0.87	1.82E-01	1100.25	1239	812	1444	906	1.44	1.29E-02	1824.75	2091	2413	1615	1180
Lrr47	FBgn0010398	478.75	381	617	501	416	0.95	6.30E-01	455.75	441	320	686	376	1.29	3.22E-01	616.5	716	683	575	492
Nmdar1	FBgn0010399	1.5	4	0	0	2	3.83	2.45E-01	5.75	2	8	10	3	2.17	6.28E-01	3.25	5	3	3	2
Os-C	FBgn0010401	177.75	254	149	148	160	1.03	1.00E+00	182.25	203	138	255	133	0.64	7.62E-03	114.5	152	105	105	96
RNaseX25	FBgn0010406	1520.5	1561	1517	1536	1468	1.12	4.22E-01	1701.5	1742	1203	2361	1500	1.11	1.00E+00	1682.5	2057	1850	1636	1187
Ror	FBgn0010407	58	62	70	48	52	1.19	7.63E-01	69.25	74	39	114	50	0.48	3.30E-03	27.75	34	28	21	28
RpS9	FBgn0010408	16283.75	13381	14957	17924	18873	1.44	1.90E-02	23393.75	32425	19064	25882	16204	1.05	8.98E-01	17128.25	21511	17985	16080	12937
RpL18A	FBgn0010409	65238	52959	80259	67291	60443	0.9	4.68E-01	58535.75	64836	45418	74770	49119	1.02	7.68E-01	66662.25	69720	82028	62931	51970
RpS18	FBgn0010411	32669	35792	30605	29093	35186	1.19	3.70E-01	38976.5	52072	27926	46779	29129	1.24	4.65E-01	40608.5	44916	48209	37752	31557
RpS19a	FBgn0010412	53109.25	52244	57059	50769	52365	0.93	5.82E-01	49531.75	55761	34886	62974	44506	1	6.56E-01	53033.25	54480	60708	55675	41270
SerT	FBgn0010414	92.75	87	111	92	81	0.87	5.64E-01	80.5	88	56	116	62	0.84	3.19E-01	77.5	108	97	62	43
Sdc	FBgn0010415	32997.5	35993	31865	32550	31582	0.85	1.92E-01	27975.5	26771	24478	37059	23594	1.13	8.95E-01	37184.75	41357	47197	31413	28772
TH1	FBgn0010416	2294.75	2337	2340	2239	2263	1.1	4.98E-01	2522.75	2686	1892	3308	2205	1.19	5.05E-01	2726.75	3363	2967	2728	1849
Taf6	FBgn0010417	1625.5	1458	1661	1668	1715	1.17	1.90E-01	1900.75	2201	1592	2276	1534	1.33	5.89E-02	2160	2634	2383	2023	1600
TfIIFbeta	FBgn0010421	2439.5	2422	2646	2321	2369	0.94	4.63E-01	2291.5	2269	1570	3243	2084	1.02	5.40E-01	2477.25	3001	2792	2308	1808
TfIIS	FBgn0010422	4916	4317	5932	5002	4413	1.07	8.34E-01	5270.25	5336	4019	7679	4047	1.06	9.12E-01	5201.75	5646	5785	5354	4022
TpnC47D	FBgn0010423	9.75	4	1	23	11	0.44	4.58E-01	4.25	1	3	4	9	0.44	3.25E-01	4.25	11	3	3	0
TpnC73F	FBgn0010424	314.25	258	295	369	335	0.71	2.17E-01	224.5	179	257	280	182	0.63	1.84E-02	198.25	187	280	152	174
epsilonTry	FBgn0010425	4.5	16	0	0	2	0.39	5.23E-01	1.75	2	1	4	0	2.22E-201	1.69E-02	1.00E-200	0	0	0	0
mtrm	FBgn0010431	10.75	13	3	15	12	1.28	7.84E-01	13.75	13	9	23	10	0.98	9.83E-01	10.5	10	11	7	14
ato	FBgn0010433	68.25	46	109	64	54	1.03	1.00E+00	70.5	36	50	139	57	0.99	9.10E-01	67.25	51	82	73	63
cora	FBgn0010434	18069.75	18275	16316	18584	19104	1.21	1.03E-01	21900.75	22815	19111	28490	17187	1.46	2.67E-03	26472	32001	30996	24293	18598
emp	FBgn0010435	5002	4599	5450	5173	4786	0.97	6.81E-01	4837	4546	3957	6798	4047	1.2	5.51E-01	5987	7384	7459	5147	3958
mtSSB	FBgn0010438	1936.75	1744	2234	2080	1689	1.15	5.25E-01	2218.5	2248	1323	3396	1907	1.16	7.28E-01	2249	2702	2303	2331	1660
pll	FBgn0010441	819.5	921	706	782	869	1.17	2.95E-01	956.75	1128	748	1264	687	1.13	9.13E-01	926	1214	1012	823	655
trn	FBgn0010452	7898.5	8161	7771	7561	8101	1.2	8.45E-02	9484.5	10026	7855	12656	7401	1.34	2.05E-02	10600.75	12676	12161	9191	8375
Wnt4	FBgn0010453	1636.25	1661	1709	1834	1341	0.92	5.40E-01	1509.75	1419	1348	2003	1269	0.96	3.82E-01	1569.25	1966	1799	1186	1326
Fkbp14	FBgn0010470	11735.75	12134	9617	14009	11183	1.17	3.31E-01	13686.25	14173	9076	19526	11970	0.73	5.17E-06	8511.75	10277	9304	8361	6105
tutl	FBgn0010473	2510.75	2966	2042	2375	2660	1.14	2.76E-01	2855.5	3413	2327	3388	2294	1.16	6.58E-01	2924.5	3812	3090	2797	1999
l(2)01289	FBgn0010482	35	24	15	32	69	0.49	1.91E-01	17.25	12	13	19	25	0.86	7.31E-01	30.25	39	34	22	26
NAT1	FBgn0010488	26329	30631	21973	26119	26593	0.89	3.20E-01	23319.5	24333	18310	30546	20089	1.04	7.24E-01	27269.5	35097	30080	24627	19274
dmGlut	FBgn0010497	729	837	680	692	707	0.6	9.44E-07	434.5	427	382	572	357	1.05	9.32E-01	767.75	863	848	756	604
Dcp-1	FBgn0010501	3521.25	3371	3814	3759	3141	0.94	5.41E-01	3322.25	3338	2761	4337	2853	1.15	6.71E-01	4050.75	4498	4478	4110	3117
kermit	FBgn0010504	1114	1172	1034	1064	1186	0.96	7.05E-01	1070.75	1166	948	1392	777	0.96	2.62E-01	1065.25	1234	1299	924	804
wal	FBgn0010516	2590.75	2743	2049	2585	2986	1.46	7.82E-06	3787.75	4337	3041	4681	3092	1.52	6.92E-05	3926.25	4545	4463	3763	2934
Bka	FBgn0010520	670.75	553	834	755	541	1.3	1.13E-01	871.5	821	641	1206	818	1.26	4.16E-01	842	951	884	848	685
Ccs	FBgn0010531	630	547	667	637	669	1.21	2.67E-01	763.5	881	535	1017	621	1.18	6.77E-01	743.75	976	727	699	573
Aldh-III	FBgn0010548	3438	3700	3589	3016	3447	1	9.71E-01	3451.5	4004	2730	4364	2708	1.17	5.38E-01	4026.75	4993	4358	3823	2933
l(2)03659	FBgn0010549	365	371	397	351	341	1.03	1.00E+00	374.75	427	240	491	341	0.27	2.12E-20	96.75	127	83	134	43
Phb2	FBgn0010551	6640	6691	6906	6002	6961	0.99	8.62E-01	6606.5	8317	4832	8580	4697	1.01	6.28E-01	6688.25	7788	7260	6161	5544
sbb	FBgn0010575	14882.5	14305	16358	15378	13489	0.83	8.96E-02	12395.25	12088	10508	16183	10802	1.41	1.84E-02	20963.75	26479	23799	17337	16240
dock	FBgn0010583	4059.5	4038	3849	3919	4432	0.83	1.06E-02	3363.5	3360	2609	4502	2983	1.01	4.12E-01	4086.25	4882	4800	3690	2973
Prosbeta1	FBgn0010590	13630.75	12638	15546	14161	12178	0.93	5.35E-01	12670.75	10966	8861	19046	11810	1.07	9.32E-01	14570.75	15820	19316	12951	10196
Sply	FBgn0010591	1544.25	1582	1412	1667	1516	1.21	1.40E-01	1861	1964	1427	2440	1613	1.36	3.69E-02	2106.25	2608	2112	2170	1535
lwr	FBgn0010602	5741.75	4924	5926	6374	5743	1.05	9.78E-01	6020	7031	4256	8173	4620	1.26	2.78E-01	7238.75	9515	7894	6211	5335
l(2)05714	FBgn0010607	2395.5	2059	2884	2734	1905	1.34	5.29E-02	3217	3051	2223	5005	2589	1.11	9.89E-01	2648.75	3021	2672	2823	2079
Hmgs	FBgn0010611	1437	1453	1459	1423	1413	1.09	6.18E-01	1560.25	1717	1144	2123	1257	1.2	3.79E-01	1730.5	2023	1897	1751	1251
ATPsynG	FBgn0010612	1363	945	1684	1662	1161	1.57	2.60E-02	2143.25	2516	1123	3056	1878	1.32	4.84E-01	1795.25	2397	1915	1635	1234
CG10939	FBgn0010620	14855.5	13521	17480	14829	13592	1.09	5.90E-01	16160.75	16999	13658	20965	13021	1.19	4.95E-01	17745.25	20791	19232	17225	13733
Cct5	FBgn0010621	8300.75	7735	8045	8237	9186	1	9.60E-01	8264.75	10491	7199	9663	5706	0.98	4.01E-01	8171.75	10612	8915	7357	5803
DCTN3-p24	FBgn0010622	1464	1612	1373	1466	1405	1.38	5.10E-03	2021	2159	1230	2796	1899	1.34	8.94E-02	1958.75	2371	2208	1826	1430
Sec61beta	FBgn0010638	17522	11733	23561	23038	11756	1.19	6.15E-01	20900.75	17868	10620	35040	20075	0.95	5.43E-01	16692.75	19373	18365	16763	12270
MFS14	FBgn0010651	1225.75	1247	1114	1277	1265	1.07	7.88E-01	1312.75	1347	1195	1821	888	1.13	7.74E-01	1389.75	1244	1845	1281	1189
Nup214	FBgn0010660	5061.5	5337	4714	4988	5207	1.06	6.74E-01	5351.25	5752	4469	6514	4670	1.26	1.65E-01	6386	8218	6982	5790	4554
sau	FBgn0010704	12625.75	13253	12875	13118	11257	1.03	9.97E-01	13059.75	12820	9606	18460	11353	1.02	5.51E-01	12893.5	15977	13763	12538	9296
l(3)01239	FBgn0010741	7768.75	8100	8101	7821	7053	1.04	1.00E+00	8050	8347	5116	11503	7234	0.94	2.38E-01	7328.5	8322	8170	7012	5810
Srp54k	FBgn0010747	2733.25	3101	2142	2587	3103	0.96	6.80E-01	2626.75	3074	2130	3250	2053	0.94	1.55E-01	2571.25	3196	2781	2257	2051
atms	FBgn0010750	3052.5	3048	3042	3233	2887	1.08	5.68E-01	3299.5	3766	2431	4213	2788	1.15	6.81E-01	3509	4224	3931	3349	2532
simj	FBgn0010762	7505.25	9737	6380	5594	8310	0.77	1.74E-02	5804.5	6052	5304	7038	4824	0.96	3.30E-01	7218.5	9065	7873	7084	4852
sqz	FBgn0010768	1500.75	1453	1623	1403	1524	0.67	4.06E-07	1004.75	1071	810	1370	768	0.99	5.25E-01	1489.75	1486	1853	1395	1225
ppan	FBgn0010770	2181.25	2369	2220	2250	1886	0.77	1.20E-03	1671	1753	1197	2265	1469	0.96	2.62E-01	2093.25	2378	2468	1940	1587
Xe7	FBgn0010772	7956	8570	7041	8511	7702	1.25	3.04E-02	9944.25	9613	7045	14042	9077	1.21	4.21E-01	9638.75	12943	9885	9067	6660
Ref1	FBgn0010774	15967.75	13282	21253	17205	12131	0.8	2.09E-01	12774	13361	7843	17546	12346	1.23	7.27E-01	19578.5	24661	22268	19955	11430
l(3)02640	FBgn0010786	511.25	615	405	415	610	1.08	7.43E-01	551.75	688	480	636	403	1.04	8.00E-01	532.5	814	518	450	348
TrpRS	FBgn0010803	1924.25	1984	1923	1670	2120	1.03	9.53E-01	1981.75	2278	1572	2459	1618	0.97	3.27E-01	1871.5	2191	1998	1888	1409
l(3)03670	FBgn0010808	1295.5	1331	1195	1133	1523	1.15	3.08E-01	1491.75	1787	1204	1731	1245	1.1	1.00E+00	1431	1720	1688	1323	993
unc-45	FBgn0010812	1773.75	2096	1335	1671	1993	0.75	3.46E-03	1336.5	1438	1012	1722	1174	0.92	1.41E-01	1639.75	2105	1809	1547	1098
Gug	FBgn0010825	14572	16257	13163	13573	15295	0.82	4.75E-02	12010.25	11796	10146	15770	10329	1.13	8.82E-01	16446.25	20426	18728	14594	12037
l(3)04053	FBgn0010830	1368.25	1336	1262	1438	1437	1.07	7.33E-01	1460	1587	1144	1961	1148	1.19	4.46E-01	1631.5	1877	1875	1588	1186
l(3)05822	FBgn0010877	3789.25	3713	4016	3641	3787	0.87	9.64E-02	3298.75	3049	2423	4806	2917	1.08	9.62E-01	4078.75	4862	4652	3740	3061
sinu	FBgn0010894	14380.75	13601	16169	14086	13667	0.79	1.80E-02	11300.25	9932	7846	16020	11403	1.04	8.00E-01	15000	17447	16916	14539	11098
Spn	FBgn0010905	1762.5	1970	1564	1813	1703	1	9.71E-01	1769.25	1735	1513	2470	1359	1.04	6.64E-01	1827.5	2240	2074	1641	1355
msn	FBgn0010909	10790.25	12091	9821	10143	11106	1.03	9.43E-01	11133.5	10705	8638	15090	10101	1.27	2.30E-01	13655.25	17783	14548	13254	9036
l(3)07882	FBgn0010926	2301.5	2572	2238	2151	2245	0.93	5.22E-01	2133.5	2359	1728	2588	1859	1.25	2.90E-01	2868	3804	3037	2683	1948
SsRbeta	FBgn0011016	6548.5	5969	6822	7044	6359	1.15	4.98E-01	7525.5	8939	4899	10623	5641	0.87	4.51E-02	5715.25	7199	6027	5286	4349
Sas-4	FBgn0011020	2393.5	2716	2239	2216	2403	0.99	8.43E-01	2358.25	2553	1795	3043	2042	1.11	1.00E+00	2662	3503	2924	2347	1874
dia	FBgn0011202	2964.75	3150	2911	2901	2897	0.95	6.41E-01	2815	2982	2339	3574	2365	1.16	6.68E-01	3443.5	4033	3777	3536	2428
cue	FBgn0011204	970	982	918	956	1024	1.2	9.54E-02	1167.25	1269	1050	1463	887	1.24	3.78E-01	1198.5	1671	1283	1017	823
fbl	FBgn0011205	2128	2099	2075	2199	2139	1.14	2.63E-01	2416.25	2585	1924	3229	1927	1.13	8.34E-01	2404.75	2998	2639	2175	1807
bol	FBgn0011206	158	154	154	167	157	0.93	7.07E-01	146.5	166	84	209	127	1.69	3.88E-02	266.75	340	271	232	224
pelo	FBgn0011207	2372.25	2767	2222	2115	2385	0.93	3.92E-01	2198.25	2334	1677	2898	1884	0.76	5.98E-07	1814	2461	1948	1645	1202
blw	FBgn0011211	30811.25	22173	41314	35290	24468	0.91	5.23E-01	28096.25	28450	21122	38078	24735	1.21	6.70E-01	37283.5	45078	44190	33062	26804
eff	FBgn0011217	67829.25	92192	49599	55018	74508	0.77	4.06E-02	52139	56110	40216	69262	42968	0.81	2.61E-02	55055.75	66442	59584	55809	38388
heph	FBgn0011224	46824.75	47133	46980	47753	45433	0.74	5.45E-03	34434	33467	25625	46090	32554	1.04	7.73E-01	48715.25	61697	54987	42723	35454
jar	FBgn0011225	13004	15901	9661	12713	13741	1.08	6.33E-01	14006.5	15756	11563	17385	11322	0.95	2.44E-01	12331.25	16105	12702	12369	8149
ox	FBgn0011227	5183.75	4874	6511	4674	4676	0.83	1.51E-01	4293	4561	2061	6582	3968	0.5	3.64E-10	2579.5	3136	2354	2612	2216
poe	FBgn0011230	7066.5	9290	5292	6192	7492	1.21	2.13E-01	8550.25	9153	6804	10757	7487	1.18	7.11E-01	8337.25	12144	7723	7638	5844
scat	FBgn0011232	1185	1198	1160	1142	1240	0.91	2.89E-01	1079.75	1221	780	1419	899	1.03	5.93E-01	1214.75	1537	1260	1150	912
ken	FBgn0011236	1898.75	1390	2671	1767	1767	0.96	8.50E-01	1832	1669	1547	2297	1815	1.65	7.30E-04	3128.25	4119	3463	2782	2149
ms(2)35Ci	FBgn0011239	0.25	0	0	0	1	3	6.31E-01	0.75	2	0	0	1	4	5.80E-01	1	3	1	0	0
cbx	FBgn0011241	658	752	626	620	634	1.15	3.84E-01	758	798	557	1074	603	1.09	1.00E+00	718.5	785	805	756	528
Hsp60B	FBgn0011244	1.00E-200	0	0	0	0	2.75E+200	2.49E-02	2.75	6	1	0	4	2.00E+200	5.85E-02	2	2	1	2	3
Sema-1a	FBgn0011259	5761.25	6363	5836	5295	5551	0.78	1.38E-02	4471	3756	3569	6173	4386	1.16	6.95E-01	6688.25	7670	8064	6019	5000
Sema-2a	FBgn0011260	32664	31034	35220	32479	31923	0.83	5.99E-02	27090.25	25977	20317	38237	23830	1.06	8.82E-01	34609.75	41935	38180	32375	25949
Pglym87	FBgn0011270	1.00E-200	0	0	0	0	2.25E+200	8.20E-02	2.25	7	0	0	2	7.50E+199	3.08E-01	0.75	1	0	2	0
RpL13	FBgn0011272	30284.25	34632	27085	24608	34812	1.1	6.93E-01	33185.75	45936	25211	36731	24865	1.05	9.01E-01	31935.75	40366	36075	28977	22325
Dif	FBgn0011274	264.25	198	325	262	272	1.01	1.00E+00	266.25	288	219	286	272	2.12	1.94E-05	559.5	715	681	496	346
HLH3B	FBgn0011276	0.5	0	0	1	1	0.5	8.72E-01	0.25	0	1	0	0	4	5.38E-01	2	0	3	0	5
HLH4C	FBgn0011277	1.00E-200	0	0	0	0	2.50E+199	5.23E-01	0.25	0	1	0	0	1	1.00E+00	1.00E-200	0	0	0	0
lbe	FBgn0011278	0.25	1	0	0	0	1	1.00E+00	0.25	0	0	0	1	1	1.00E+00	0.25	0	0	1	0
Obp69a	FBgn0011279	15.25	18	17	11	15	0.43	1.14E-01	6.5	7	4	7	8	0.52	2.02E-01	8	8	8	8	8
Obp19d	FBgn0011280	4.25	7	2	5	3	1.06	1.00E+00	4.5	0	6	8	4	0.71	7.58E-01	3	1	3	4	4
Obp83a	FBgn0011281	1.00E-200	0	0	0	0	1	1.00E+00	1.00E-200	0	0	0	0	1	1.00E+00	1.00E-200	0	0	0	0
Obp84a	FBgn0011282	55.75	72	95	35	21	0.48	1.06E-01	26.75	23	24	32	28	0.65	2.96E-01	36.25	28	63	29	25
Obp28a	FBgn0011283	1.00E-200	0	0	0	0	5.75E+200	2.48E-02	5.75	23	0	0	0	2.50E+199	5.51E-01	0.25	0	1	0	0
RpS4	FBgn0011284	53213.5	49565	50636	48978	63675	1.05	9.13E-01	56113.5	74982	41865	66026	41581	1.04	8.49E-01	55164.75	62658	65149	50770	42082
RyR	FBgn0011286	24	26	17	42	11	0.53	2.26E-01	12.75	11	16	12	12	1.67	4.60E-01	40	52	47	42	19
Snap25	FBgn0011288	72.5	99	18	78	95	2.43	3.23E-03	176	159	141	306	98	2.71	1.20E-03	196.5	270	250	123	143
TfIIA-L	FBgn0011289	2212.75	2043	2199	2277	2332	1.15	3.16E-01	2539.75	2884	1899	3387	1989	1.09	9.94E-01	2410.75	3071	2720	2138	1714
Taf12	FBgn0011290	2309.25	1959	2758	2443	2077	1.23	2.74E-01	2835.75	2881	1604	4365	2493	1	5.47E-01	2301.5	2987	2301	2209	1709
Taf11	FBgn0011291	1027.5	801	1404	1135	770	1.28	1.31E-01	1317.5	1371	942	1793	1164	0.95	3.85E-01	977.75	1106	1140	981	684
a10	FBgn0011293	1.00E-200	0	0	0	0	2.50E+199	5.24E-01	0.25	1	0	0	0	1	1.00E+00	1.00E-200	0	0	0	0
l(2)efl	FBgn0011296	29.25	18	15	50	34	0.77	7.37E-01	22.5	26	27	18	19	0.47	1.28E-01	13.75	9	22	14	10
l(2)not	FBgn0011297	199.25	239	180	146	232	1.62	1.26E-03	323.75	390	294	397	214	0.8	7.83E-02	159.5	190	177	150	121
babo	FBgn0011300	7605.75	8272	6881	7506	7764	0.92	3.29E-01	6989.5	7077	5385	9653	5843	1.18	4.89E-01	8991.25	11012	9996	7888	7069
Rsf1	FBgn0011305	9874.75	10098	10818	9655	8928	0.89	1.51E-01	8811.75	8813	6416	12079	7939	0.88	8.64E-03	8725.25	10337	9908	8183	6473
Uch-L5	FBgn0011327	9972.75	10647	11109	9419	8716	1.51	1.77E-06	15049.25	15994	11019	18406	14778	1.4	7.68E-03	14008.5	16345	15649	14066	9974
l(3)j2D3	FBgn0011335	1211	1275	1268	1262	1039	1.22	8.81E-02	1480.25	1556	1013	2079	1273	1.34	4.59E-02	1618	1999	1775	1569	1129
OstStt3	FBgn0011336	11701	13110	11687	9946	12061	0.91	3.29E-01	10697.5	11978	8661	14035	8116	0.92	8.16E-02	10806.25	12428	12885	10155	7757
ND-ACP	FBgn0011361	3883	4029	4060	3653	3790	1.1	5.98E-01	4279.75	4773	2810	5980	3556	1.05	8.17E-01	4058	4559	4570	3994	3109
ND-SGDH	FBgn0011455	2547.75	1843	3104	2974	2270	1.31	1.44E-01	3339.75	3776	1877	5005	2701	1.15	8.94E-01	2925	3831	3030	2668	2171
PR-Set7	FBgn0011474	3942.5	4274	3431	3935	4130	0.95	5.63E-01	3734	3896	3058	4797	3185	1.18	5.50E-01	4638.25	5735	5243	4308	3267
l(3)neo43	FBgn0011476	459.25	499	404	494	440	1.15	5.23E-01	529.75	608	408	744	359	0.96	5.43E-01	441.75	474	501	402	390
Ssdp	FBgn0011481	20712.5	23551	20336	19584	19379	0.72	3.19E-03	14919.75	13027	12357	20623	13672	1.05	9.37E-01	21767	22657	26139	20600	17672
SrpRbeta	FBgn0011509	2054.25	2351	1816	1851	2199	1.11	3.84E-01	2287.5	2684	1963	2666	1837	0.73	3.49E-06	1508	1782	1627	1483	1140
etaTry	FBgn0011554	1.00E-200	0	0	0	0	5.00E+199	4.20E-01	0.5	0	0	2	0	2.25E+200	1.51E-01	2.25	9	0	0	0
thetaTry	FBgn0011555	3.5	2	0	4	8	0.36	6.76E-01	1.25	0	4	0	1	2.86E-201	5.60E-02	1.00E-200	0	0	0	0
zetaTry	FBgn0011556	1.00E-200	0	0	0	0	1	1.00E+00	1.00E-200	0	0	0	0	7.50E+199	3.64E-01	0.75	3	0	0	0
Acp36DE	FBgn0011559	2.25	0	7	0	2	4.44E-201	7.06E-02	1.00E-200	0	0	0	0	0.67	7.99E-01	1.5	4	1	0	1
Smyd3	FBgn0011566	392.5	437	366	359	408	1.13	5.50E-01	443.75	577	359	543	296	1.06	9.14E-01	414.25	502	432	443	280
can	FBgn0011569	0.75	1	1	1	0	1.33	9.09E-01	1	0	0	1	3	1	1.00E+00	0.75	2	1	0	0
cpb	FBgn0011570	9124.75	9067	10042	8926	8464	0.9	2.16E-01	8198.25	8374	5564	11026	7829	1.07	9.03E-01	9735.25	11898	10513	9146	7384
caz	FBgn0011571	16258	18016	18305	14357	14354	0.64	1.20E-04	10343	8527	7317	14272	11256	0.91	2.52E-01	14854	17192	16360	16285	9579
Cdc37	FBgn0011573	8885.5	7404	10689	9330	8119	1.03	1.00E+00	9114.25	9517	6014	12824	8102	0.89	7.72E-02	7869	9709	8318	7465	5984
Cyp4d2	FBgn0011576	145	193	150	111	126	1.53	9.30E-02	221.25	236	109	375	165	0.96	6.23E-01	139.5	178	184	101	95
Ms	FBgn0011581	2.75	8	3	0	0	1.91	8.67E-01	5.25	0	0	21	0	0.27	5.38E-01	0.75	1	0	1	1
Dop1R1	FBgn0011582	1.5	0	0	5	1	2.33	5.40E-01	3.5	4	2	7	1	0.67	7.88E-01	1	1	2	0	1
Trp1	FBgn0011584	7314.75	7768	6519	7619	7353	0.97	6.91E-01	7080.75	7026	5687	9441	6169	0.96	1.82E-01	7044.75	8615	7603	6767	5194
e(r)	FBgn0011586	5541.5	4908	6326	5932	5000	1.35	6.16E-03	7507	7827	5055	10966	6180	1.12	9.42E-01	6197.25	7443	6704	5996	4646
Elk	FBgn0011589	5	5	1	4	10	0.75	8.09E-01	3.75	5	3	3	4	1.8	6.15E-01	9	17	13	2	4
fng	FBgn0011591	6638	7608	5665	5666	7613	1.14	3.68E-01	7564.5	8849	6304	9879	5226	0.97	3.65E-01	6464.75	8323	7261	5461	4814
fra	FBgn0011592	9704.25	12952	5874	9268	10723	0.9	5.23E-01	8719.5	9212	6966	10945	7755	1.07	9.38E-01	10392.5	14164	10975	9626	6805
fzo	FBgn0011596	2.75	2	1	3	5	1.64	5.41E-01	4.5	3	6	4	5	3.73	6.20E-02	10.25	16	9	9	7
ine	FBgn0011603	46	67	27	54	36	0.7	3.45E-01	32	21	31	48	28	3.94	8.14E-07	181.25	259	192	141	133
Iswi	FBgn0011604	11527.25	11232	12420	11366	11091	0.91	3.16E-01	10527.75	11103	7914	14084	9010	1.04	7.26E-01	11932	13757	13088	11393	9490
Klp3A	FBgn0011606	4271.5	3895	4756	4251	4184	1.01	9.90E-01	4311	4661	3484	5662	3437	1.28	9.73E-02	5450	6487	6161	5109	4043
La	FBgn0011638	7554.5	6432	9336	7535	6915	0.96	6.46E-01	7265.25	8340	5354	9415	5952	0.95	2.34E-01	7207.25	9304	8005	6373	5147
lark	FBgn0011640	7363.5	6657	7878	7930	6989	1.18	2.06E-01	8696.75	9654	7419	11189	6525	1.18	6.00E-01	8690.5	9945	10535	7992	6290
Zyx.1	FBgn0011642	9008.25	9605	8540	8885	9003	1.1	4.66E-01	9905	9856	7780	13233	8751	1.05	7.70E-01	9419.75	10894	10577	9102	7106
Mad	FBgn0011648	4405.75	4278	4651	4481	4213	0.89	1.67E-01	3938.75	4119	2838	5375	3423	1.21	3.77E-01	5326.5	6039	6351	5164	3752
mas	FBgn0011653	6452.5	6985	5537	6343	6945	0.77	2.44E-03	4957	5360	4389	5883	4196	0.94	1.21E-01	6045.25	7432	6833	5624	4292
Med	FBgn0011655	2506.25	2495	2523	2576	2431	0.96	6.89E-01	2417.75	2558	2136	3094	1883	1.04	6.73E-01	2595.25	3061	2923	2370	2027
Mef2	FBgn0011656	3480.5	3106	4197	3465	3154	0.93	4.01E-01	3229.5	3051	2417	4695	2755	1.03	6.15E-01	3574.25	4337	4062	3267	2631
Mlh1	FBgn0011659	465.25	523	446	426	466	1.13	4.53E-01	527.75	689	442	578	402	1.32	2.04E-01	612.75	824	615	568	444
Pms2	FBgn0011660	2700.5	2725	2954	2739	2384	1.13	3.47E-01	3044.75	3017	2286	4053	2823	1.21	4.06E-01	3277.5	4186	3570	3078	2276
Moe	FBgn0011661	65745.75	58630	73973	68750	61630	0.93	5.53E-01	61254.25	58744	46730	86015	53528	1.14	8.88E-01	74987.25	89607	86068	69406	54868
msi	FBgn0011666	10994.75	10861	11953	10370	10795	0.71	1.09E-04	7855.5	7098	6192	10961	7171	1.18	5.52E-01	12947	14976	14897	11598	10317
Mvl	FBgn0011672	1619.25	1802	1465	1521	1689	0.95	6.63E-01	1544.5	1804	1240	1937	1197	0.89	7.43E-02	1447.5	1780	1508	1446	1056
insc	FBgn0011674	323.25	381	271	279	362	0.85	4.85E-01	275	290	224	325	261	1.66	2.69E-02	536.75	896	526	423	302
Nos	FBgn0011676	16.75	7	41	12	7	1.03	1.00E+00	17.25	14	17	22	16	0.3	1.84E-02	5	13	3	3	1
Pav.7b	FBgn0011692	3675.25	4291	3297	3185	3928	1.06	7.38E-01	3878.25	4673	3319	4479	3042	1.18	6.34E-01	4327	5788	4677	3816	3027
Pdh	FBgn0011693	13.5	18	21	3	12	0.22	7.06E-02	3	5	6	0	1	0.43	2.59E-01	5.75	4	9	9	1
EbpII	FBgn0011694	1.00E-200	0	0	0	0	2.50E+199	5.23E-01	0.25	0	1	0	0	1	1.00E+00	1.00E-200	0	0	0	0
EbpIII	FBgn0011695	40.75	45	33	35	50	1.03	9.55E-01	42	59	40	29	40	1.19	9.00E-01	48.5	47	71	41	35
repo	FBgn0011701	6	9	5	2	8	0.38	2.74E-01	2.25	1	0	7	1	0.75	7.37E-01	4.5	7	5	4	2
RnrL	FBgn0011703	6704	6478	7885	5995	6458	0.99	8.42E-01	6644.25	7052	5092	8863	5570	1.03	6.14E-01	6910.75	8163	7837	6512	5131
RnrS	FBgn0011704	11217.25	7456	15384	12131	9898	1.08	9.03E-01	12095.5	11042	8181	18385	10774	0.97	5.13E-01	10867	12768	11858	10896	7946
rost	FBgn0011705	1289.5	1363	1181	1312	1302	0.98	7.90E-01	1262.5	1244	880	1775	1151	1.21	4.80E-01	1559	1799	1930	1388	1119
rpr	FBgn0011706	1197	1102	1512	1106	1068	1.38	3.87E-02	1649.75	1646	1291	2346	1316	1.27	3.82E-01	1518.75	1405	1850	1823	997
Syx5	FBgn0011708	3477	4255	3023	2741	3889	0.9	2.91E-01	3139.75	3513	2480	4103	2463	0.89	2.38E-02	3079.5	3715	3553	2862	2188
Sep-01	FBgn0011710	10421.5	10857	10203	10321	10305	0.96	5.29E-01	9963.25	10939	7696	13073	8145	0.97	1.96E-01	10129	12719	10777	9812	7208
Snr1	FBgn0011715	2786.25	2829	2994	2538	2784	1.03	9.62E-01	2868.25	3311	2422	3585	2155	1.12	8.40E-01	3130	3673	3449	2909	2489
Tig	FBgn0011722	338.25	357	223	376	397	0.87	5.23E-01	295.25	339	244	341	257	1.29	4.80E-01	436	547	527	392	278
byn	FBgn0011723	1.00E-200	0	0	0	0	1	1.00E+00	1.00E-200	0	0	0	0	1	1.00E+00	1.00E-200	0	0	0	0
twin	FBgn0011725	4220	4684	4020	3916	4260	0.92	3.98E-01	3888.5	3935	2700	5320	3599	1.16	7.19E-01	4901.75	6436	5260	4616	3295
tsr	FBgn0011726	25942.25	29566	23326	21771	29106	0.98	8.56E-01	25341.5	30274	19670	31434	19988	0.88	1.14E-01	22940.25	26093	25945	21784	17939
Wee1	FBgn0011737	1196	1104	1207	1219	1254	1.06	8.13E-01	1273.5	1433	1016	1729	916	1.24	2.85E-01	1484.25	1846	1627	1359	1105
wts	FBgn0011739	5890.75	6549	6251	5656	5107	0.78	5.02E-03	4568.75	4128	3258	6353	4536	1	4.54E-01	5867	7753	6163	5258	4294
alpha-Man-IIa	FBgn0011740	3536	3189	3704	3516	3735	0.94	4.11E-01	3327.5	3705	2585	4478	2542	1.05	7.63E-01	3711.5	4428	4179	3346	2893
Arp6	FBgn0011741	2593	3117	2411	2271	2573	1.09	5.23E-01	2816.25	3486	2271	3299	2209	1.16	6.58E-01	3000	3732	3246	2927	2095
Arp2	FBgn0011742	8181.5	8223	8053	7938	8512	0.9	2.07E-01	7356	7409	5856	9853	6306	0.96	1.59E-01	7849.75	9706	8719	7255	5719
Arp53D	FBgn0011743	0.25	0	1	0	0	19	3.24E-02	4.75	10	1	3	5	3	6.71E-01	0.75	0	2	0	1
Arp1	FBgn0011745	5341.25	5068	5937	5421	4939	1.17	2.28E-01	6233.25	6283	4235	8466	5949	1.14	8.17E-01	6087.25	7179	6983	5797	4390
ana	FBgn0011746	8040.5	7845	9307	7889	7121	1.4	8.79E-03	11267.75	9952	8613	16027	10479	0.98	5.27E-01	7891.75	8269	9248	8932	5118
Ank	FBgn0011747	16764.5	19952	13933	15698	17475	1.06	8.14E-01	17804.75	18380	12819	24354	15666	1.07	9.35E-01	17882.75	23008	18480	17068	12975
PhKgamma	FBgn0011754	3318.25	3335	3281	3389	3268	1.17	1.39E-01	3893.5	3815	2951	5414	3394	1.27	1.39E-01	4211.25	5712	4159	4108	2866
B-H1	FBgn0011758	404.25	421	460	378	358	0.67	2.42E-03	272.75	260	232	423	176	0.82	6.27E-02	330.5	375	399	293	255
ctp	FBgn0011760	63650	63444	72885	63674	54597	1.08	8.32E-01	68701	59103	54231	101900	59570	1.22	6.10E-01	77550.25	96971	71184	94028	48018
dhd	FBgn0011761	1.00E-200	0	0	0	0	7.50E+199	2.82E-01	0.75	3	0	0	0	2.50E+199	5.51E-01	0.25	1	0	0	0
DNApol-alpha50	FBgn0011762	956	754	1267	903	900	0.76	7.85E-03	722.25	778	577	920	614	0.99	5.10E-01	949.5	1188	1039	870	701
Dp	FBgn0011763	10883.5	10622	11688	11198	10026	0.92	3.68E-01	10041.5	9962	7395	13847	8962	1.21	4.02E-01	13187	15513	15716	11794	9725
Dsp1	FBgn0011764	25007	30163	24439	22190	23236	0.82	1.09E-01	20513.5	20162	14825	26724	20343	1.05	8.51E-01	26248.25	32701	28522	25321	18449
E2f1	FBgn0011766	18726.25	17913	20900	19722	16370	1.04	9.82E-01	19539.25	16677	15059	29401	17020	1.21	5.38E-01	22620.75	25575	26842	20997	17069
Fdh	FBgn0011768	3459.75	3465	3796	3109	3469	0.64	7.33E-08	2219	2863	1752	2685	1576	1.13	8.34E-01	3920.75	4540	4472	3687	2984
Fdx1	FBgn0011769	570	607	816	430	427	0.79	1.28E-01	450.25	470	298	620	413	1.31	3.79E-01	745.25	858	906	711	506
Gip	FBgn0011770	719	712	722	660	782	1.1	6.51E-01	791.25	923	703	1007	532	1.08	9.74E-01	779	1008	896	695	517
Hem	FBgn0011771	3526	3932	3164	3101	3907	0.83	1.91E-02	2917.25	3321	2095	3772	2481	1.02	5.51E-01	3580.75	4317	3906	3379	2721
Irbp	FBgn0011774	438.75	411	465	418	461	1.42	1.54E-02	622.25	734	412	895	448	1.49	2.16E-02	654.75	932	653	594	440
BRWD3	FBgn0011785	8832.25	9600	8526	8515	8688	0.9	2.37E-01	7968	8296	6619	10240	6717	1.09	9.88E-01	9595.75	11579	11353	8781	6670
mRpL12	FBgn0011787	974.5	987	1007	983	921	1.02	1.00E+00	997	1160	685	1397	746	1.15	8.02E-01	1120.25	1325	1346	967	843
Gem3	FBgn0011802	1216	1342	1103	1166	1253	0.8	3.33E-02	967	931	794	1195	948	1.41	1.42E-02	1714.75	2045	2057	1501	1256
Lcp1Psi	FBgn0011812	1	1	3	0	0	1.5	8.45E-01	1.5	0	0	0	6	1	1.00E+00	1	0	2	0	2
nmo	FBgn0011817	7639.25	8621	6900	8092	6944	0.91	5.20E-01	6978	6245	5590	9407	6670	1.2	5.42E-01	9194.5	11018	10999	8088	6673
oaf	FBgn0011818	2056.5	2014	2042	2086	2084	0.77	2.26E-03	1590.5	1545	1228	2219	1370	1.23	3.40E-01	2531.25	3053	2995	2217	1860
pcl	FBgn0011822	1.00E-200	0	0	0	0	1	1.00E+00	1.00E-200	0	0	0	0	1.00E+200	2.24E-01	1	0	0	4	0
Pen	FBgn0011823	25589.5	22640	29585	24845	25288	0.93	5.23E-01	23811	25891	19807	31547	17999	1.01	6.22E-01	25956.5	28649	32291	23108	19778
CG4038	FBgn0011824	1260	1455	1084	1052	1449	0.63	8.61E-07	790.25	778	627	996	760	0.92	1.87E-01	1156.75	1257	1341	1184	845
Pp2B-14D	FBgn0011826	5727.25	6111	5548	5831	5419	0.84	5.11E-02	4820.5	4553	3811	6690	4228	0.99	4.21E-01	5688.75	6636	6699	5233	4187
Pxn	FBgn0011828	253	325	128	251	308	0.94	9.35E-01	237.5	289	212	236	213	1.36	5.11E-01	345.25	456	426	256	243
Ret	FBgn0011829	78.25	125	93	52	43	0.61	9.64E-02	47.75	56	30	61	44	1.68	1.78E-01	131.25	225	104	95	101
Ser6	FBgn0011834	0.25	0	0	1	0	4.00E-200	5.23E-01	1.00E-200	0	0	0	0	4.00E-200	5.38E-01	1.00E-200	0	0	0	0
Taf2	FBgn0011836	2847.25	2900	2806	3050	2633	0.94	5.18E-01	2688	2802	2013	3640	2297	1.28	1.04E-01	3658.5	4403	4260	3195	2776
Tis11	FBgn0011837	3665.25	3672	3889	3833	3267	0.86	2.13E-01	3163.75	3090	2698	4231	2636	1.44	1.14E-02	5262.75	6008	6172	4717	4154
tRNA:Ala-AGC-2-3	FBgn0011840	0.75	0	2	1	0	1.33E-200	2.74E-01	1.00E-200	0	0	0	0	1.33E-200	2.69E-01	1.00E-200	0	0	0	0
tRNA:Glu-TTC-1-4	FBgn0011850	0.5	0	1	0	1	2.00E-200	3.69E-01	1.00E-200	0	0	0	0	2.00E-200	3.73E-01	1.00E-200	0	0	0	0
tRNA:Glu-CTC-3-4	FBgn0011851	0.25	1	0	0	0	4.00E-200	5.23E-01	1.00E-200	0	0	0	0	4.00E-200	5.38E-01	1.00E-200	0	0	0	0
tRNA:Gly-GCC-1-1	FBgn0011859	2	3	4	0	1	0.25	3.59E-01	0.5	1	0	0	1	0.38	4.95E-01	0.75	0	2	0	1
tRNA:Gly-GCC-1-2	FBgn0011860	1.00E-200	0	0	0	0	1	1.00E+00	1.00E-200	0	0	0	0	1	1.00E+00	1.00E-200	0	0	0	0
tRNA:Gly-GCC-1-11	FBgn0011870	1.00E-200	0	0	0	0	1	1.00E+00	1.00E-200	0	0	0	0	1	1.00E+00	1.00E-200	0	0	0	0
tRNA:Gly-GCC-1-12	FBgn0011871	1.00E-200	0	0	0	0	1	1.00E+00	1.00E-200	0	0	0	0	1	1.00E+00	1.00E-200	0	0	0	0
tRNA:Gly-GCC-1-13	FBgn0011872	1.00E-200	0	0	0	0	1	1.00E+00	1.00E-200	0	0	0	0	1	1.00E+00	1.00E-200	0	0	0	0
tRNA:His-GTG-2-1Psi	FBgn0011877	1.5	4	2	0	0	0.17	5.10E-01	0.25	0	1	0	0	6.67E-201	1.61E-01	1.00E-200	0	0	0	0
tRNA:His-GTG-1-4	FBgn0011878	1.5	1	0	0	5	0.67	8.44E-01	1	0	0	4	0	0.17	5.19E-01	0.25	0	0	1	0
tRNA:Ala-TGC-2-1	FBgn0011879	0.5	0	0	1	1	2.00E-200	3.28E-01	1.00E-200	0	0	0	0	1	1.00E+00	0.5	0	0	1	1
tRNA:Ile-AAT-1-1	FBgn0011880	0.25	0	0	0	1	9	1.77E-01	2.25	3	2	0	4	4.00E-200	5.33E-01	1.00E-200	0	0	0	0
tRNA:Ile-AAT-1-4	FBgn0011882	0.25	1	0	0	0	4.00E-200	5.23E-01	1.00E-200	0	0	0	0	4.00E-200	5.38E-01	1.00E-200	0	0	0	0
tRNA:Ile-AAT-1-6	FBgn0011884	1.00E-200	0	0	0	0	1	1.00E+00	1.00E-200	0	0	0	0	1	1.00E+00	1.00E-200	0	0	0	0
tRNA:Lys-CTT-1-4	FBgn0011887	1.00E-200	0	0	0	0	2.50E+199	5.23E-01	0.25	1	0	0	0	1	1.00E+00	1.00E-200	0	0	0	0
tRNA:Lys-CTT-1-3	FBgn0011888	1.00E-200	0	0	0	0	1	1.00E+00	1.00E-200	0	0	0	0	1.50E+200	7.67E-02	1.5	2	3	1	0
tRNA:Lys-CTT-1-2	FBgn0011889	0.25	0	1	0	0	4.00E-200	5.23E-01	1.00E-200	0	0	0	0	1	1.00E+00	0.25	1	0	0	0
tRNA:Lys-CTT-1-5	FBgn0011890	1.00E-200	0	0	0	0	5.00E+199	3.25E-01	0.5	0	1	0	1	1	1.00E+00	1.00E-200	0	0	0	0
tRNA:Lys-CTT-1-1	FBgn0011891	1.00E-200	0	0	0	0	5.00E+199	3.47E-01	0.5	1	0	0	1	1.25E+200	1.29E-01	1.25	0	1	1	3
tRNA:Lys-CTT-1-6	FBgn0011892	0.25	0	0	1	0	1	1.00E+00	0.25	0	0	1	0	4.00E-200	5.38E-01	1.00E-200	0	0	0	0
tRNA:Lys-CTT-1-7	FBgn0011893	0.25	0	1	0	0	4.00E-200	5.23E-01	1.00E-200	0	0	0	0	4.00E-200	5.38E-01	1.00E-200	0	0	0	0
tRNA:Lys-CTT-1-8	FBgn0011894	1.00E-200	0	0	0	0	1	1.00E+00	1.00E-200	0	0	0	0	2.50E+199	5.53E-01	0.25	1	0	0	0
tRNA:Lys-CTT-1-9	FBgn0011895	0.75	1	1	1	0	2.33	6.95E-01	1.75	1	0	6	0	1	1.00E+00	0.75	2	0	0	1
tRNA:Lys-CTT-1-10	FBgn0011896	1.00E-200	0	0	0	0	2.50E+199	5.23E-01	0.25	1	0	0	0	2.50E+199	5.43E-01	0.25	0	0	0	1
tRNA:Lys-CTT-1-11	FBgn0011897	2.5	3	2	2	3	0.9	1.00E+00	2.25	4	3	0	2	0.3	3.24E-01	0.75	1	0	1	1
tRNA:Lys-TTT-1-1	FBgn0011902	0.5	0	1	1	0	0.5	8.10E-01	0.25	0	0	1	0	1.5	9.81E-01	0.75	0	3	0	0
tRNA:Lys-TTT-2-4	FBgn0011904	0.25	0	0	0	1	4.00E-200	5.23E-01	1.00E-200	0	0	0	0	4.00E-200	5.38E-01	1.00E-200	0	0	0	0
tRNA:Leu-CAA-2-1	FBgn0011909	1.00E-200	0	0	0	0	2.50E+199	5.23E-01	0.25	0	0	0	1	1	1.00E+00	1.00E-200	0	0	0	0
tRNA:Leu-CAA-1-1	FBgn0011910	0.25	0	1	0	0	4.00E-200	5.23E-01	1.00E-200	0	0	0	0	4.00E-200	5.38E-01	1.00E-200	0	0	0	0
tRNA:Met-CAT-1-1	FBgn0011915	0.5	1	0	0	1	2.00E-200	3.74E-01	1.00E-200	0	0	0	0	2.00E-200	3.78E-01	1.00E-200	0	0	0	0
tRNA:Met-CAT-1-2	FBgn0011916	0.25	0	0	1	0	1	1.00E+00	0.25	0	1	0	0	2	8.84E-01	0.5	0	2	0	0
tRNA:iMet-CAT-2-1	FBgn0011921	1.00E-200	0	0	0	0	1	1.00E+00	1.00E-200	0	0	0	0	2.50E+199	5.51E-01	0.25	0	1	0	0
tRNA:iMet-CAT-1-4	FBgn0011927	0.25	0	0	0	1	1	1.00E+00	0.25	0	0	1	0	4.00E-200	5.38E-01	1.00E-200	0	0	0	0
tRNA:iMet-CAT-1-5	FBgn0011928	1.00E-200	0	0	0	0	5.00E+199	3.96E-01	0.5	0	0	2	0	1	1.00E+00	1.00E-200	0	0	0	0
tRNA:Asn-GTT-1-6	FBgn0011931	1.00E-200	0	0	0	0	1	1.00E+00	1.00E-200	0	0	0	0	2.50E+199	5.51E-01	0.25	0	1	0	0
tRNA:Asn-GTT-1-4	FBgn0011933	1	3	1	0	0	1.00E-200	2.07E-01	1.00E-200	0	0	0	0	0.5	7.86E-01	0.5	0	1	0	1
tRNA:Asn-GTT-1-3	FBgn0011936	1.00E-200	0	0	0	0	1	1.00E+00	1.00E-200	0	0	0	0	2.50E+199	5.50E-01	0.25	0	0	1	0
tRNA:Asn-GTT-1-2	FBgn0011937	1.00E-200	0	0	0	0	2.50E+199	5.23E-01	0.25	0	0	0	1	1	1.00E+00	1.00E-200	0	0	0	0
tRNA:Pro-TGG-1-1	FBgn0011944	0.25	0	1	0	0	4.00E-200	5.23E-01	1.00E-200	0	0	0	0	4.00E-200	5.38E-01	1.00E-200	0	0	0	0
tRNA:Pro-TGG-1-2	FBgn0011945	0.25	0	1	0	0	4.00E-200	5.23E-01	1.00E-200	0	0	0	0	4.00E-200	5.38E-01	1.00E-200	0	0	0	0
tRNA:Arg-TCG-3-1	FBgn0011948	1.00E-200	0	0	0	0	1	1.00E+00	1.00E-200	0	0	0	0	1	1.00E+00	1.00E-200	0	0	0	0
tRNA:Arg-TCG-2-2	FBgn0011954	1.00E-200	0	0	0	0	1.00E+200	1.96E-01	1	0	0	0	4	1	1.00E+00	1.00E-200	0	0	0	0
tRNA:Arg-ACG-1-3	FBgn0011956	1.00E-200	0	0	0	0	2.50E+199	5.23E-01	0.25	0	0	0	1	2.50E+199	5.51E-01	0.25	0	1	0	0
tRNA:Arg-ACG-1-2	FBgn0011957	1.75	5	2	0	0	5.71E-201	9.49E-02	1.00E-200	0	0	0	0	5.71E-201	8.72E-02	1.00E-200	0	0	0	0
tRNA:Arg-ACG-1-1	FBgn0011958	0.5	0	2	0	0	2.00E-200	3.70E-01	1.00E-200	0	0	0	0	2.00E-200	3.74E-01	1.00E-200	0	0	0	0
tRNA:Arg-ACG-1-10	FBgn0011959	0.75	0	0	2	1	2.67	7.41E-01	2	0	0	8	0	1.67	8.80E-01	1.25	0	0	4	1
tRNA:Arg-ACG-1-9	FBgn0011960	1.00E-200	0	0	0	0	1	1.00E+00	1.00E-200	0	0	0	0	2.50E+199	5.51E-01	0.25	0	1	0	0
tRNA:Arg-ACG-1-8	FBgn0011961	1.00E-200	0	0	0	0	1	1.00E+00	1.00E-200	0	0	0	0	5.00E+199	4.16E-01	0.5	0	2	0	0
tRNA:Arg-ACG-1-7	FBgn0011962	1.00E-200	0	0	0	0	1	1.00E+00	1.00E-200	0	0	0	0	1	1.00E+00	1.00E-200	0	0	0	0
tRNA:Arg-ACG-1-6	FBgn0011963	1.00E-200	0	0	0	0	1	1.00E+00	1.00E-200	0	0	0	0	5.00E+199	3.87E-01	0.5	0	0	1	1
tRNA:Arg-TCG-4-1	FBgn0011965	1.00E-200	0	0	0	0	1	1.00E+00	1.00E-200	0	0	0	0	2.50E+199	5.52E-01	0.25	1	0	0	0
tRNA:Arg-TCG-2-3	FBgn0011966	0.25	0	0	0	1	2	8.42E-01	0.5	0	2	0	0	2	8.70E-01	0.5	0	0	0	2
tRNA:Ser-GCT-2-1	FBgn0011970	1.00E-200	0	0	0	0	2.50E+199	5.23E-01	0.25	1	0	0	0	2.50E+199	5.48E-01	0.25	0	0	1	0
tRNA:Ser-GCT-2-2	FBgn0011971	1.00E-200	0	0	0	0	2.50E+199	5.24E-01	0.25	1	0	0	0	1	1.00E+00	1.00E-200	0	0	0	0
tRNA:Ser-CGA-1-1	FBgn0011975	1.00E-200	0	0	0	0	1	1.00E+00	1.00E-200	0	0	0	0	1	1.00E+00	1.00E-200	0	0	0	0
tRNA:Ser-AGA-3-1	FBgn0011980	0.25	0	0	0	1	4.00E-200	5.23E-01	1.00E-200	0	0	0	0	4.00E-200	5.38E-01	1.00E-200	0	0	0	0
tRNA:Ser-AGA-3-2	FBgn0011981	0.25	0	0	0	1	1	1.00E+00	0.25	1	0	0	0	4.00E-200	5.38E-01	1.00E-200	0	0	0	0
tRNA:Ser-AGA-2-1	FBgn0011982	2.75	3	0	4	4	3.64E-201	3.79E-02	1.00E-200	0	0	0	0	0.27	4.03E-01	0.75	2	0	0	1
tRNA:Ser-AGA-2-3	FBgn0011985	1.25	1	4	0	0	8.00E-201	2.10E-01	1.00E-200	0	0	0	0	8.00E-201	2.03E-01	1.00E-200	0	0	0	0
tRNA:SeC-TCA-1-1	FBgn0011987	1.00E-200	0	0	0	0	1	1.00E+00	1.00E-200	0	0	0	0	2.50E+199	5.43E-01	0.25	0	0	0	1
tRNA:Val-CAC-2-3	FBgn0012000	1.00E-200	0	0	0	0	2.50E+199	5.23E-01	0.25	0	0	0	1	1	1.00E+00	1.00E-200	0	0	0	0
tRNA:Val-CAC-1-1	FBgn0012002	0.5	1	0	0	1	1	1.00E+00	0.5	1	0	1	0	1	1.00E+00	0.5	1	0	0	1
tRNA:Tyr-GTA-1-3	FBgn0012016	0.5	0	1	0	1	0.5	8.49E-01	0.25	0	0	0	1	2.00E-200	3.72E-01	1.00E-200	0	0	0	0
tRNA:Tyr-GTA-1-2	FBgn0012017	0.5	1	1	0	0	2.00E-200	3.58E-01	1.00E-200	0	0	0	0	1	1.00E+00	0.5	0	1	1	0
tRNA:Tyr-GTA-1-7	FBgn0012025	0.25	1	0	0	0	4.00E-200	5.23E-01	1.00E-200	0	0	0	0	1	1.00E+00	0.25	1	0	0	0
tRNA:Tyr-GTA-1-5	FBgn0012027	0.25	0	1	0	0	4.00E-200	5.23E-01	1.00E-200	0	0	0	0	4.00E-200	5.38E-01	1.00E-200	0	0	0	0
tRNA:Tyr-GTA-1-4	FBgn0012028	1.00E-200	0	0	0	0	1	1.00E+00	1.00E-200	0	0	0	0	1	1.00E+00	1.00E-200	0	0	0	0
AcCoAS	FBgn0012034	110	123	93	96	128	1.67	1.09E-02	184	211	124	226	175	1.28	6.22E-01	141.25	231	141	104	89
Aldh	FBgn0012036	354.5	289	361	376	392	0.92	7.51E-01	327.25	339	274	352	344	2.27	6.05E-08	806.25	1082	918	743	482
Ance	FBgn0012037	10275.25	11028	9061	9426	11586	0.95	5.63E-01	9771.25	12484	6762	12165	7674	0.9	5.43E-02	9294	12483	10192	8361	6140
AttA	FBgn0012042	1.25	1	2	1	1	9.2	1.17E-02	11.5	7	25	6	8	8.00E-201	9.62E-02	1.00E-200	0	0	0	0
CalpA	FBgn0012051	1840.5	1827	1522	1910	2103	1.23	4.81E-02	2262.25	2359	1723	3046	1921	1.2	4.47E-01	2205.75	2769	2358	2059	1637
Cdc27	FBgn0012058	3462.5	4030	3142	3250	3428	0.84	7.68E-02	2924	3049	2320	3633	2694	1.2	4.83E-01	4161.25	5327	4745	3763	2810
Dh44.5A	FBgn0012344	1	2	0	1	1	6.75	1.45E-01	6.75	4	0	23	0	3.75	3.73E-01	3.75	2	8	3	2
Trl	FBgn0013263	1233.75	1083	1391	1333	1128	0.99	8.13E-01	1215.5	1070	873	1818	1101	1.06	8.75E-01	1306.75	1472	1604	1199	952
FK506-bp1	FBgn0013269	21873	22499	22250	22750	19993	0.95	6.88E-01	20856	19791	16463	27638	19532	1.03	6.47E-01	22501.75	27745	25089	21835	15338
Gp150	FBgn0013272	48619.5	54092	43986	48421	47979	0.91	4.47E-01	44298	46993	33465	60134	36600	1.15	7.82E-01	55860.5	67894	59643	54035	41870
Hsp70Aa	FBgn0013275	6599.25	4563	7768	6291	7775	1.68	3.15E-02	11053.75	9474	10858	15883	8000	0.43	1.30E-05	2836.25	2665	1600	3759	3321
Hsp70Ab	FBgn0013276	231.75	103	359	278	187	1.61	2.03E-01	372.25	252	335	637	265	0.69	2.43E-01	161	131	134	203	176
Hsp70Ba	FBgn0013277	811	73	1384	905	882	8.08	4.17E-09	6550.5	6202	4104	9193	6703	1.85	2.42E-01	1500.25	2048	519	2057	1377
Hsp70Bb	FBgn0013278	731.5	78	1070	870	908	35.23	7.20E-26	25771.75	26408	14923	34064	27692	4.72	1.15E-05	3455.5	6279	1356	3883	2304
Hsp70Bc	FBgn0013279	65	5	91	73	91	5.23	2.35E-05	339.75	244	235	548	332	1.19	8.65E-01	77.25	63	29	136	81
ProtA	FBgn0013300	0.75	0	0	3	0	3.33	4.92E-01	2.5	3	1	2	4	1	1.00E+00	0.75	1	1	0	1
ProtB	FBgn0013301	0.25	0	0	0	1	21	2.62E-02	5.25	9	2	1	9	20	3.65E-02	5	6	1	7	6
Nca	FBgn0013303	4748.75	5030	5163	4551	4251	1.13	3.91E-01	5342.5	5569	3841	7350	4610	0.99	4.35E-01	4701.25	5159	5345	4600	3701
Nmda1	FBgn0013305	2930	3101	2902	2865	2852	1.16	1.96E-01	3409.75	3600	2335	4844	2860	1.06	8.36E-01	3116.25	3976	3382	2829	2278
Odc1	FBgn0013307	1.5	2	0	1	3	0.5	6.64E-01	0.75	1	1	1	0	0.67	7.74E-01	1	1	3	0	0
Odc2	FBgn0013308	0.5	1	0	1	0	0.5	8.32E-01	0.25	1	0	0	0	2.00E-200	3.74E-01	1.00E-200	0	0	0	0
Ptth	FBgn0013323	10	5	15	11	9	3.18	9.67E-03	31.75	32	21	49	25	1.38	7.04E-01	13.75	15	10	13	17
RpL11	FBgn0013325	40476.25	40552	48624	38026	34703	1.15	5.26E-01	46586	51361	26904	64836	43243	1.15	7.76E-01	46739	49969	54492	46252	36243
Sap47	FBgn0013334	5448.75	5236	5770	5655	5134	0.91	3.39E-01	4982.5	4638	3862	7093	4337	1.08	1.00E+00	5909.5	6670	6956	5470	4542
nSyb	FBgn0013342	18.25	55	1	8	9	5.36	2.26E-03	97.75	44	40	231	76	2.59	1.61E-01	47.25	68	44	54	23
Syx1A	FBgn0013343	3806.75	4053	4240	3810	3124	0.78	2.79E-02	2973.75	2702	2576	3790	2827	1.47	2.54E-03	5602.25	5658	6697	5182	4872
TfIIA-S	FBgn0013347	3392	3132	3633	3596	3207	1.22	8.72E-02	4124.5	4752	3433	4885	3428	1.17	6.26E-01	3957.5	4462	4382	4035	2951
TpnC41C	FBgn0013348	2.25	0	0	1	8	1.22	1.00E+00	2.75	3	0	7	1	2.22	5.76E-01	5	4	2	12	2
bcn92	FBgn0013432	1339.75	1362	1283	1539	1175	1.48	4.44E-04	1980.5	2090	1440	2894	1498	1	6.15E-01	1343	1510	1421	1349	1092
beat-Ia	FBgn0013433	1.00E-200	0	0	0	0	7.50E+199	3.48E-01	0.75	0	0	3	0	1.00E+200	2.96E-01	1	0	4	0	0
Cdc2rk	FBgn0013435	766.25	697	821	834	713	1.04	1.00E+00	797.25	866	482	1094	747	1.26	3.42E-01	961.75	1100	1092	934	721
igl	FBgn0013467	6.25	11	5	3	6	2.04	4.99E-01	12.75	5	7	36	3	1.08	1.00E+00	6.75	5	2	9	11
klu	FBgn0013469	3997.75	4250	3928	3938	3875	0.81	1.67E-02	3247.25	3238	2703	4562	2486	1.23	3.39E-01	4897.25	5790	5699	4398	3702
MED20	FBgn0013531	368.5	332	399	332	411	1.93	3.02E-10	712.25	849	532	887	581	1.02	7.57E-01	375.75	457	378	340	328
l(2)dtl	FBgn0013548	1138.5	1058	1387	1094	1015	1.07	8.09E-01	1220.75	1179	889	1777	1038	1.39	2.26E-02	1579.5	1948	1678	1531	1161
Pex1	FBgn0013563	520.75	666	330	465	622	1.33	1.06E-01	690.75	826	534	820	583	1.22	6.72E-01	632.75	930	625	556	420
mtd	FBgn0013576	14109.5	12456	14514	15243	14225	1.07	8.25E-01	15095.5	14335	11377	22081	12589	1.08	1.00E+00	15258	17517	17938	14068	11509
mt:ATPase6	FBgn0013672	135093.75	93374	164019	173853	109129	0.85	3.75E-01	115306.25	80277	77510	200737	102701	1.1	1.00E+00	148343.25	177317	198500	118600	98956
mt:ATPase8	FBgn0013673	10660.75	8632	9135	9599	15277	0.78	2.59E-02	8282	8289	5127	12459	7253	0.81	3.62E-02	8629	9348	8466	8894	7808
mt:CoI	FBgn0013674	266181	232071	332402	269538	230713	0.8	2.07E-01	213491.25	160891	155903	341238	195933	1.29	4.50E-01	343874	366142	405654	329798	273902
mt:CoII	FBgn0013675	77749.25	54230	94148	92316	70303	1.17	6.84E-01	91027.25	73303	46151	158984	85671	1	6.78E-01	77799	101507	82595	71501	55593
mt:CoIII	FBgn0013676	216166.25	172850	245124	229811	216880	0.98	7.38E-01	210780	186401	131083	350457	175179	1.04	8.92E-01	224357.75	243389	258299	212713	183030
mt:Cyt-b	FBgn0013678	166879.5	141228	210819	176164	139307	0.77	7.61E-02	128592.25	101821	83093	205718	123737	1.13	9.34E-01	188204.25	205082	221980	174038	151717
mt:ND1	FBgn0013679	10486.5	5537	19081	10134	7194	0.76	3.47E-01	7931	4214	6360	13496	7654	1.1	1.00E+00	11496.75	9437	15090	11223	10237
mt:ND2	FBgn0013680	12426.25	10226	15752	9278	14449	0.48	4.58E-10	5965.5	4938	4247	9444	5233	0.76	1.64E-02	9390.25	8968	11537	8725	8331
mt:ND3	FBgn0013681	4618.75	2022	5995	5589	4869	0.88	4.88E-01	4065.25	4124	3543	5914	2680	0.81	1.23E-01	3730	4679	3695	3569	2977
mt:ND4L	FBgn0013683	1999.25	530	4207	2420	840	1.07	1.00E+00	2134	1462	1336	3670	2068	1.25	7.97E-01	2490.5	2626	2625	2348	2363
mt:ND5	FBgn0013684	49174	27901	71723	55435	41637	0.7	7.36E-02	34559	25017	22205	56411	34603	1.07	1.00E+00	52818.5	53357	62160	49145	46612
mt:ND6	FBgn0013685	7894	4109	8993	8751	9723	1.13	7.35E-01	8906	9870	7027	12444	6283	0.83	1.31E-01	6547	8169	7506	5322	5191
mt:lrRNA	FBgn0013686	2720589.25	3419536	2327372	2196515	2938934	0.67	2.17E-02	1832151.5	2015279	1650912	2214768	1447647	1.01	8.21E-01	2743596.25	2914551	3299403	2655598	2104833
mt:srRNA	FBgn0013688	812.25	523	815	1070	841	0.78	2.77E-01	630.75	558	575	806	584	1.52	2.78E-01	1231.25	2492	1029	745	659
mt:tRNA:Cys-GCA	FBgn0013690	2.25	1	2	5	1	1.56	6.63E-01	3.5	4	3	2	5	1.22	9.88E-01	2.75	4	2	2	3
mt:tRNA:Phe-GAA	FBgn0013693	0.5	0	0	2	0	0.5	7.92E-01	0.25	0	0	1	0	1.5	9.39E-01	0.75	1	1	0	1
mt:tRNA:Ile-GAT	FBgn0013696	7	1	10	10	7	2.21	2.75E-01	15.5	17	11	20	14	2.96	1.38E-01	20.75	30	28	8	17
mt:tRNA:Met-CAT	FBgn0013700	1	0	1	3	0	3.75	2.65E-01	3.75	6	1	8	0	2.25	5.86E-01	2.25	2	4	1	2
mt:tRNA:Pro-TGG	FBgn0013702	13	11	13	13	15	0.73	6.27E-01	9.5	5	10	13	10	1.37	8.44E-01	17.75	40	9	15	7
mt:tRNA:Gln-TTG	FBgn0013703	0.25	1	0	0	0	4.00E-200	5.23E-01	1.00E-200	0	0	0	0	1	1.00E+00	0.25	1	0	0	0
mt:tRNA:Ser-TGA	FBgn0013706	1.25	0	1	3	1	0.4	6.05E-01	0.5	0	1	0	1	1	1.00E+00	1.25	0	1	2	2
mt:tRNA:Thr-TGT	FBgn0013707	1.75	1	3	1	2	0.29	4.31E-01	0.5	0	2	0	0	0.71	7.88E-01	1.25	4	0	0	1
mt:tRNA:Trp-TCA	FBgn0013709	11	10	8	10	16	0.82	7.98E-01	9	9	11	12	4	1.05	1.00E+00	11.5	21	7	9	9
mt:tRNA:Tyr-GTA	FBgn0013710	10.75	13	6	7	17	0.42	2.13E-01	4.5	6	5	1	6	0.95	9.56E-01	10.25	7	15	7	12
not	FBgn0013717	2481.25	2692	1984	2573	2676	1.09	5.41E-01	2692.25	3023	2208	3425	2113	0.87	5.88E-03	2147	2740	2244	2049	1555
nuf	FBgn0013718	9912.25	11077	8623	9164	10785	0.98	8.22E-01	9763	9641	7413	13500	8498	0.98	2.63E-01	9729.75	12724	10740	8847	6608
pck	FBgn0013720	4302	3699	4863	4543	4103	0.94	4.86E-01	4059.75	4057	3118	5943	3121	1.19	5.53E-01	5110.5	6132	5863	4800	3647
phyl	FBgn0013725	164	155	182	174	145	0.91	6.15E-01	148.5	144	114	222	114	0.89	5.24E-01	146.75	139	173	124	151
pnut	FBgn0013726	14783.5	14461	15801	15277	13595	0.95	5.92E-01	14087	14590	11036	18972	11750	1.16	6.79E-01	17146.25	20279	19437	15904	12965
sced	FBgn0013732	1636.75	1603	1597	1666	1681	0.93	4.36E-01	1522.25	1529	1251	2083	1226	1.2	4.14E-01	1970.75	2440	2217	1655	1571
shot	FBgn0013733	16761.5	17986	17731	15305	16024	0.91	4.27E-01	15287.75	15430	13540	19462	12719	1.31	8.51E-02	22008.25	26018	26357	19162	16496
alien	FBgn0013746	4092.5	4148	4152	3897	4173	0.93	3.14E-01	3793.75	4203	2789	5098	3085	1.03	5.49E-01	4202	5056	4797	3891	3064
Arf102F	FBgn0013749	5395	5473	4986	4926	6195	1.11	5.23E-01	5980.5	6469	4844	8054	4555	0.84	5.56E-03	4526.5	5010	5469	4166	3461
Arf51F	FBgn0013750	7336.5	6937	6817	7895	7697	1.14	3.45E-01	8372.75	8782	6096	11755	6858	0.94	1.38E-01	6932	8317	8083	6203	5125
Awh	FBgn0013751	135.5	130	112	139	161	1.25	4.33E-01	169.75	179	132	236	132	0.85	3.20E-01	115.25	133	142	108	78
Bgb	FBgn0013753	2394.75	2180	2728	2386	2285	1.24	8.91E-02	2978	3349	2103	4090	2370	1.02	6.11E-01	2435	2783	2784	2298	1875
Bro	FBgn0013755	0.5	0	2	0	0	3.5	5.46E-01	1.75	2	0	4	1	0.5	7.97E-01	0.25	1	0	0	0
Mtor	FBgn0013756	17107.25	22721	12799	15828	17081	0.89	5.23E-01	15188	15935	11934	18714	14169	1.01	7.02E-01	17346.25	23641	16870	17248	11626
CASK	FBgn0013759	4532.25	5009	3999	4867	4254	0.95	5.91E-01	4283.75	3935	3238	5888	4074	1.18	6.21E-01	5330	7168	5340	4943	3869
Cdk5	FBgn0013762	859.5	826	867	953	792	1.17	2.59E-01	1009.75	1011	681	1417	930	1.35	5.06E-02	1157.5	1402	1273	1096	859
Idgf6	FBgn0013763	239.75	243	218	209	289	0.5	9.85E-06	119.25	128	100	126	123	1.17	8.40E-01	279.75	329	329	263	198
Chi	FBgn0013764	2269	2207	2343	2214	2312	0.92	3.98E-01	2092.5	2340	1749	2533	1748	1.02	5.38E-01	2316.5	2651	2800	2203	1612
cnn	FBgn0013765	3598.5	3426	4050	3368	3550	0.99	8.70E-01	3545.25	3567	2875	4674	3065	1.25	2.89E-01	4495.25	5510	4885	4582	3004
Crz	FBgn0013767	1.00E-200	0	0	0	0	2.50E+199	5.23E-01	0.25	0	0	0	1	1	1.00E+00	1.00E-200	0	0	0	0
Cp1	FBgn0013770	5553.25	6594	4626	5358	5635	1.05	7.19E-01	5840.75	6616	4834	7010	4903	1.16	6.05E-01	6460.75	7527	7651	6155	4510
Cyp6a9	FBgn0013771	1.75	3	1	2	1	1.71	7.35E-01	3	9	1	1	1	2.86	5.30E-01	5	15	0	4	1
Cyp6a8	FBgn0013772	1.00E-200	0	0	0	0	2.50E+199	5.23E-01	0.25	0	1	0	0	7.50E+199	3.60E-01	0.75	3	0	0	0
Cyp6a22	FBgn0013773	1.00E-200	0	0	0	0	1.25E+200	1.63E-01	1.25	4	1	0	0	1	1.00E+00	1.00E-200	0	0	0	0
Deaf1	FBgn0013799	3013.25	2966	3173	3118	2796	0.95	5.52E-01	2860.75	2972	2385	3708	2378	1.11	9.82E-01	3349	3768	4260	2901	2467
Dhc16F	FBgn0013809	18.5	23	28	14	9	0.53	3.18E-01	9.75	10	7	10	12	0.62	3.71E-01	11.5	18	13	8	7
Dhc36C	FBgn0013810	13.75	7	11	17	20	0.6	4.46E-01	8.25	10	5	15	3	0.36	1.32E-01	5	4	1	9	6
Dhc62B	FBgn0013811	31	45	35	14	30	1.2	7.25E-01	37.25	40	24	49	36	2.52	8.94E-03	78	128	61	59	64
Dhc93AB	FBgn0013812	181.75	272	152	146	157	0.85	5.67E-01	155	144	142	209	125	1.6	1.19E-01	291.25	395	288	307	175
Dhc98D	FBgn0013813	3.5	5	2	3	4	1.57	6.20E-01	5.5	4	2	4	12	1.14	1.00E+00	4	5	4	6	1
Elal	FBgn0013949	5.75	1	2	9	11	1.96	5.35E-01	11.25	19	4	18	4	1.35	9.13E-01	7.75	13	8	2	8
Esp	FBgn0013953	22.5	26	33	13	18	1.32	6.02E-01	29.75	32	33	37	17	0.9	7.83E-01	20.25	24	16	28	13
FK506-bp2	FBgn0013954	14923.25	16283	14394	14087	14929	1.07	8.24E-01	15951.25	18663	11346	21305	12491	1.07	9.70E-01	15904.25	17592	18009	16097	11919
Gycalpha99B	FBgn0013972	1.00E-200	0	0	0	0	5.00E+199	3.83E-01	0.5	1	0	1	0	1	1.00E+00	1.00E-200	0	0	0	0
Gycbeta100B	FBgn0013973	4.75	13	0	3	3	0.05	2.07E-02	0.25	0	0	1	0	1.58	7.42E-01	7.5	7	9	6	8
His4r	FBgn0013981	46230	44856	46716	47658	45690	1.1	6.39E-01	50774.25	55920	43006	63715	40456	1.25	4.06E-01	57693.5	61646	68871	55313	44944
imd	FBgn0013983	822.25	982	746	690	871	1.03	9.79E-01	849.25	1047	575	1017	758	0.86	8.59E-02	707.75	1074	667	599	491
InR	FBgn0013984	3638.25	4434	3168	3415	3536	1.03	8.74E-01	3744.25	3267	3265	4703	3742	1.27	3.53E-01	4608.5	6270	4694	4239	3231
MAPk-Ak2	FBgn0013987	5182	4971	5535	5432	4790	0.96	5.64E-01	4973	4961	3712	6900	4319	1.16	6.19E-01	6031.25	7373	6776	5411	4565
Calx	FBgn0013995	3	4	4	3	1	0.42	4.91E-01	1.25	0	0	3	2	1.5	8.65E-01	4.5	10	2	2	4
Nrx-IV	FBgn0013997	13049.5	13492	12652	12579	13475	0.96	6.28E-01	12491.75	13192	9952	16221	10602	1.2	4.76E-01	15608.25	19559	17067	14739	11068
Nsf2	FBgn0013998	1238	1518	981	1054	1399	0.93	5.36E-01	1148	1300	956	1455	881	1.03	6.82E-01	1269	1536	1432	1254	854
Hf	FBgn0014000	2	1	0	0	7	3	4.17E-01	6	4	0	8	12	0.88	9.43E-01	1.75	4	0	2	1
Pak	FBgn0014001	6013.75	6057	5662	6223	6113	1.21	7.96E-02	7268.5	7033	5220	10405	6416	1.18	5.67E-01	7102.25	9469	7611	6495	4834
Pdi	FBgn0014002	45834.25	49433	41860	46080	45964	0.91	4.45E-01	41722.5	48446	33311	51293	33840	0.87	5.05E-02	39850.5	45707	44176	39637	29882
Ask1	FBgn0014006	2528.5	3017	2011	2180	2906	1	1.00E+00	2519.75	2910	2181	3038	1950	1.12	9.50E-01	2834.5	3763	3033	2568	1974
Ptp69D	FBgn0014007	6821.75	8259	5397	6377	7254	1	1.00E+00	6845.75	7138	5461	9025	5759	1.02	5.62E-01	6960.25	9176	7258	6665	4742
Rab2	FBgn0014009	4732	4529	4612	4847	4940	1	8.55E-01	4727.75	4841	3156	6607	4307	1.02	5.30E-01	4807.75	5747	5383	4577	3524
Rab5	FBgn0014010	14761.75	18929	12548	13240	14330	0.96	7.65E-01	14238.5	15054	11361	18230	12309	1.03	7.12E-01	15226.25	17280	17571	15222	10832
Rac2	FBgn0014011	2562.25	2853	2704	2492	2200	0.79	8.78E-03	2017.5	2059	1650	2699	1662	0.86	1.71E-02	2197.5	2289	2619	2232	1650
Rel	FBgn0014018	2028.25	2340	1647	1975	2151	0.99	9.21E-01	2010.75	2282	1600	2520	1641	1.16	6.68E-01	2343.75	2778	2686	2266	1645
Rh5	FBgn0014019	14	16	15	9	16	1.11	1.00E+00	15.5	25	5	22	10	1.59	5.61E-01	22.25	32	25	17	15
Rho1	FBgn0014020	30962.5	30541	30676	32741	29892	1.07	8.23E-01	33154.75	31062	22874	47221	31462	1.18	6.79E-01	36460.25	45213	38691	35570	26367
Rlb1	FBgn0014022	1595.75	1743	1716	1643	1281	1.04	1.00E+00	1652.5	1608	1126	2367	1509	1.22	3.74E-01	1947	2179	2235	1889	1485
mRpL47	FBgn0014023	1459	1736	1410	1163	1527	1	9.58E-01	1463	1934	934	1786	1198	0.89	1.19E-01	1301.25	1624	1399	1133	1049
Rnp4F	FBgn0014024	3651	3441	3924	3870	3369	0.95	5.23E-01	3466.5	3617	2702	4642	2905	1.03	5.98E-01	3772.75	4653	4163	3554	2721
RpL7A	FBgn0014026	29266.75	25749	29429	31323	30566	1.22	2.17E-01	35682	45855	30562	40756	25555	1.1	1.00E+00	32200	43496	32682	29218	23404
SdhB	FBgn0014028	1394.75	1292	1375	1398	1514	1.13	4.61E-01	1579.75	1933	1057	2047	1282	1.16	7.50E-01	1611.25	2115	1630	1526	1174
Sep-02	FBgn0014029	5481.5	5830	5480	5197	5419	1.03	8.68E-01	5658	6331	4600	6795	4906	0.94	8.31E-02	5176	6108	6221	4824	3551
Spat	FBgn0014031	5	2	5	11	2	2.65	2.41E-01	13.25	18	10	19	6	2	5.50E-01	10	16	11	12	1
Sptr	FBgn0014032	855.75	961	759	735	968	1.02	1.00E+00	872.5	1040	741	1069	640	1	6.10E-01	856.5	1011	1002	759	654
Sr-CI	FBgn0014033	162.25	222	51	208	168	0.77	4.10E-01	124.75	119	120	169	91	2.6	2.58E-04	422.5	619	484	323	264
Su(Tpl)	FBgn0014037	5349.25	5926	5085	5029	5357	0.95	7.08E-01	5064.25	5198	4758	6121	4180	1.21	3.77E-01	6478.5	6894	7946	5935	5139
Tie	FBgn0014073	636.25	572	649	744	580	1.85	3.87E-11	1178.75	1057	1066	1555	1037	2.19	2.30E-14	1393.5	1697	1545	1367	965
Ugt	FBgn0014075	5824.25	6733	5376	4986	6202	0.74	2.21E-04	4321.5	4840	3860	5460	3126	0.99	4.19E-01	5791.5	7013	6709	5257	4187
Vm32E	FBgn0014076	0.25	0	0	0	1	2	8.34E-01	0.5	1	0	1	0	2	8.61E-01	0.5	1	0	0	1
CG4278	FBgn0014092	2742.25	2920	2904	2938	2207	1.08	6.82E-01	2962.25	2957	1945	3974	2973	1.2	4.60E-01	3284.5	3554	3813	3136	2635
barr	FBgn0014127	4699.25	4463	4959	4600	4775	1.08	5.87E-01	5066	5353	3942	6678	4291	1.21	3.04E-01	5693.75	6790	6313	5425	4247
bif	FBgn0014133	8761	9717	7943	8824	8560	0.96	6.56E-01	8400	8375	6909	11075	7241	1.13	9.08E-01	9898.5	13069	10867	8900	6758
bnl	FBgn0014135	677.75	751	752	616	592	0.74	3.78E-03	498.25	475	353	726	439	0.91	1.96E-01	616	693	715	572	484
cher	FBgn0014141	6608.75	6859	6157	6196	7223	0.91	3.75E-01	6034.25	6504	5128	7580	4925	1.5	1.47E-04	9938	13162	10805	8730	7055
croc	FBgn0014143	0.25	0	0	1	0	6	5.23E-01	1.5	0	1	5	0	4.00E-200	5.38E-01	1.00E-200	0	0	0	0
fax	FBgn0014163	197271.5	201680	202657	195081	189668	0.83	2.20E-01	164278.5	158241	132268	225650	140955	0.93	3.95E-01	184114.25	199383	226226	166797	144051
gcm	FBgn0014179	7.75	10	12	3	6	0.35	2.98E-01	2.75	5	1	4	1	0.32	2.80E-01	2.5	1	0	7	2
Oda	FBgn0014184	21588.25	17700	24268	23535	20850	0.88	2.13E-01	18929.25	18737	13477	27375	16128	1.01	6.08E-01	21708.75	24060	24953	20412	17410
Hel25E	FBgn0014189	17299	18408	17236	16377	17175	1.16	3.02E-01	20051.75	24267	16329	24348	15263	1.11	9.84E-01	19234	23483	21409	17946	14098
prod	FBgn0014269	3735.75	3967	3855	3553	3568	1.03	9.84E-01	3851.5	3790	2674	5286	3656	1.07	9.06E-01	3995.75	4859	4215	4088	2821
mof	FBgn0014340	1200.5	1201	1347	1153	1101	0.76	2.55E-03	909.25	935	699	1227	776	1.15	7.50E-01	1384.5	1550	1739	1234	1015
mia	FBgn0014342	450.25	338	588	396	479	1.15	5.51E-01	516	616	424	692	332	1.19	7.51E-01	535.5	663	653	462	364
mirr	FBgn0014343	9155.25	8148	10994	8620	8859	0.69	7.02E-05	6293.5	5790	5322	9005	5057	1.07	1.00E+00	9838.25	10197	11591	9482	8083
noi	FBgn0014366	3614.25	3629	3775	3230	3823	0.88	1.06E-01	3195.5	3736	2359	4094	2593	0.96	1.84E-01	3470.25	4021	3879	3282	2699
nol	FBgn0014368	8.5	11	5	9	9	1.44	5.46E-01	12.25	8	8	14	19	1.68	5.48E-01	14.25	26	11	14	6
RhoL	FBgn0014380	574	561	529	623	583	1.06	8.64E-01	607.25	634	570	811	414	0.83	5.61E-02	475.25	542	496	476	387
sty	FBgn0014388	7835.25	7435	8744	7901	7261	0.82	7.96E-02	6455	5366	4806	10171	5477	1.21	4.98E-01	9499.5	9877	11986	8301	7834
sun	FBgn0014391	3656.75	3397	3500	3195	4535	0.96	6.52E-01	3492.25	4375	2423	4789	2382	0.96	4.67E-01	3505.5	4170	4043	3220	2589
tilB	FBgn0014395	39.5	53	47	27	31	0.8	7.72E-01	31.5	28	43	28	27	1	8.73E-01	39.5	75	28	39	16
tim	FBgn0014396	5.25	6	4	4	7	1.24	8.93E-01	6.5	8	1	10	7	0.57	4.63E-01	3	8	1	1	2
Vps26	FBgn0014411	7367	7945	7425	6962	7136	0.93	3.55E-01	6815	7012	5195	9293	5760	0.99	3.78E-01	7272	8341	7969	7272	5506
CG13397	FBgn0014417	131.25	150	125	121	129	1.32	2.76E-01	173.75	203	140	239	113	0.95	5.53E-01	124.75	182	132	101	84
CG11899	FBgn0014427	1773	1783	1532	1683	2094	1.15	4.48E-01	2038.25	2838	1507	2387	1421	1.18	6.70E-01	2087.75	2562	2322	1916	1551
Acp1	FBgn0014454	1.00E-200	0	0	0	0	1	1.00E+00	1.00E-200	0	0	0	0	2.50E+199	5.50E-01	0.25	0	0	1	0
Ahcy13	FBgn0014455	4053.75	3708	3799	3782	4926	1.01	1.00E+00	4111	5558	3490	4436	2960	0.99	4.57E-01	4007.75	4971	4649	3541	2870
Cp7Fa	FBgn0014464	0.25	0	0	0	1	4.00E-200	5.32E-01	1.00E-200	0	0	0	0	1	1.00E+00	0.25	0	0	1	0
Cp7Fb	FBgn0014465	3.5	0	7	5	2	0.5	5.23E-01	1.75	2	2	2	1	1	1.00E+00	3.5	1	5	3	5
Cp7Fc	FBgn0014466	0.25	0	0	1	0	2	8.11E-01	0.5	1	1	0	0	6	3.77E-01	1.5	2	3	0	1
CrebB	FBgn0014467	1554.5	1622	1350	1723	1523	1.07	7.71E-01	1662.25	1770	1179	2202	1498	1.32	1.45E-01	2047.5	2873	1976	1974	1367
Cyp4e2	FBgn0014469	2083.25	2119	2530	1796	1888	0.92	4.23E-01	1913.75	2147	1243	2560	1705	0.51	2.38E-17	1053.75	1102	1163	1154	796
Eig71Ej	FBgn0014850	1.00E-200	0	0	0	0	1	1.00E+00	1.00E-200	0	0	0	0	2.50E+199	5.72E-01	0.25	0	1	0	0
His3	FBgn0014857	3891.25	3387	3957	4196	4025	1.19	2.25E-01	4635.75	5702	3473	5911	3457	1.19	5.75E-01	4638	5682	5357	4229	3284
Hr38	FBgn0014859	13.5	22	15	6	11	0.54	2.67E-01	7.25	5	3	17	4	1.78	4.88E-01	24	34	39	12	11
Mcm2	FBgn0014861	2694.5	2533	3026	2290	2929	0.9	3.23E-01	2412.5	2907	2115	2920	1708	1.11	1.00E+00	2982.75	3691	3262	2741	2237
Mlp84B	FBgn0014863	72.75	48	27	113	103	0.31	2.80E-03	22.5	9	24	28	29	0.64	2.66E-01	46.75	46	64	32	45
Mtk	FBgn0014865	0.25	0	0	0	1	30	6.77E-02	7.5	0	2	19	9	3	7.51E-01	0.75	2	0	1	0
Ost48	FBgn0014868	7394.75	7177	7126	7547	7729	1.09	6.26E-01	8061.75	9431	6129	10611	6076	0.99	3.68E-01	7284.75	8821	8519	6596	5203
Pglym78	FBgn0014869	1251.75	967	1501	1232	1307	1.06	9.42E-01	1329.75	1616	957	1807	939	0.88	1.14E-01	1105.5	1342	1232	990	858
Psi	FBgn0014870	10794.75	12946	9514	10506	10213	1.21	1.21E-01	13030.5	12705	9358	18297	11762	1.39	1.30E-02	14990	18336	16292	14194	11138
Roe1	FBgn0014877	1243.25	1115	1397	1311	1150	1.07	9.34E-01	1329.5	1422	814	2000	1082	0.81	4.79E-03	1007.75	1316	1100	928	687
Set	FBgn0014879	20324.75	19700	21733	20256	19610	0.99	8.62E-01	20104.5	20797	15079	27367	17175	0.91	1.18E-01	18402.5	21085	20006	18250	14269
CG14630	FBgn0014903	389.5	544	318	278	418	1.28	1.60E-01	500.25	543	436	632	390	1.03	8.30E-01	400.5	562	361	402	277
Hydr2	FBgn0014906	2563	2267	2810	2626	2549	1.2	1.73E-01	3084.75	2992	2049	4610	2688	0.8	5.93E-04	2061.75	2373	2267	2066	1541
CG2846	FBgn0014930	610.5	641	629	674	498	1.41	3.02E-02	858	973	528	1156	775	1.23	5.36E-01	751	850	847	739	568
CG2678	FBgn0014931	50	67	31	48	54	0.74	4.41E-01	37	37	36	50	25	0.66	1.53E-01	33	37	49	25	21
btn	FBgn0014949	1.00E-200	0	0	0	0	7.50E+199	2.16E-01	0.75	2	1	0	0	1	1.00E+00	1.00E-200	0	0	0	0
betaggt-I	FBgn0015000	1629.25	1730	1533	1743	1511	1.01	9.09E-01	1647	1758	922	2388	1520	1.19	5.35E-01	1935	2229	2160	1831	1520
iotaTry	FBgn0015001	0.5	2	0	0	0	1	1.00E+00	0.5	0	0	1	1	5	6.01E-01	2.5	10	0	0	0
Actn3	FBgn0015008	1.5	1	3	2	0	2.33	5.46E-01	3.5	1	1	2	10	1.67	8.21E-01	2.5	1	0	7	2
Ag5r	FBgn0015010	47.5	102	26	39	23	0.7	5.18E-01	33.25	14	31	69	19	0.72	4.84E-01	34.25	54	21	47	15
Ahcy89E	FBgn0015011	90.75	106	78	75	104	1.22	5.63E-01	110.75	139	105	125	74	0.55	9.34E-03	49.5	60	68	36	34
Cctgamma	FBgn0015019	19311.5	19512	21188	19213	17333	1.02	1.00E+00	19708.75	22489	15199	24278	16869	1.07	9.19E-01	20720.75	24965	24547	18503	14868
CkIalpha	FBgn0015024	44315.75	37746	61270	46406	31841	0.94	7.68E-01	41444.75	32958	35158	63000	34663	1.98	2.65E-03	87566	96671	83377	121214	49002
CkIIalpha-i1	FBgn0015025	464.25	509	483	394	471	0.79	8.01E-02	367.75	398	265	491	317	0.87	1.50E-01	403	418	471	395	328
cype	FBgn0015031	2399.5	1830	2994	2729	2045	1.07	9.78E-01	2555.75	2966	1616	3564	2077	1.35	2.96E-01	3228.75	3726	4005	2941	2243
Cyp4c3	FBgn0015032	0.5	0	1	0	1	2.00E-200	3.71E-01	1.00E-200	0	0	0	0	2.00E-200	3.76E-01	1.00E-200	0	0	0	0
Cyp4d8	FBgn0015033	1.00E-200	0	0	0	0	1.00E+200	1.72E-01	1	0	1	2	1	1.75E+200	8.48E-02	1.75	5	0	1	1
Cyp4e1	FBgn0015034	23.5	35	16	21	22	0.91	9.68E-01	21.5	17	25	25	19	2.29	9.00E-02	53.75	31	78	73	33
Cyp4e3	FBgn0015035	0.25	0	0	0	1	3	6.15E-01	0.75	2	1	0	0	2	8.61E-01	0.5	1	0	0	1
Cyp4ae1	FBgn0015036	37	68	23	37	20	0.93	9.23E-01	34.5	23	26	58	31	1.09	1.00E+00	40.5	49	55	43	15
Cyp4p1	FBgn0015037	10.25	14	9	10	8	2.44	2.16E-01	25	19	27	38	16	1.17	1.00E+00	12	24	4	14	6
Cyp9b1	FBgn0015038	6.25	3	11	8	3	0.28	1.56E-01	1.75	1	1	2	3	0.88	8.63E-01	5.5	3	9	9	1
Cyp9b2	FBgn0015039	24.5	51	9	13	25	0.78	7.57E-01	19	29	7	29	11	0.33	1.06E-01	8	12	11	5	4
Cyp9c1	FBgn0015040	523.75	709	138	606	642	1.95	2.18E-04	1018.75	1175	807	1289	804	3.37	1.92E-12	1763.25	2009	2093	1657	1294
Ddx1	FBgn0015075	3096.75	3234	3352	2786	3015	0.77	6.27E-04	2385.75	2831	1956	2874	1882	0.94	1.25E-01	2920.25	3369	3303	2871	2138
Dop1R2	FBgn0015129	0.75	2	0	1	0	3.67	5.51E-01	2.75	2	0	9	0	1.33E-200	2.79E-01	1.00E-200	0	0	0	0
eIF-4E	FBgn0015218	36198.75	40860	36889	32536	34510	0.87	2.16E-01	31349.25	30419	24135	43082	27761	1.11	9.37E-01	40347.25	43898	46960	41818	28713
Fer2LCH	FBgn0015221	6531.25	5842	6597	6702	6984	1.04	9.72E-01	6791.5	7411	5208	9163	5384	1.17	5.50E-01	7639.75	7820	9281	7419	6039
Fer1HCH	FBgn0015222	10174.25	9798	10337	9883	10679	0.93	3.77E-01	9413.25	10537	7352	12164	7600	1.06	8.71E-01	10785.5	12263	12916	9649	8314
glec	FBgn0015229	5425	5654	5581	5508	4957	1.01	1.00E+00	5486	5031	4612	7611	4690	1.11	8.92E-01	6023.75	5801	7533	5916	4845
Glut3	FBgn0015230	1.00E-200	0	0	0	0	5.00E+199	3.76E-01	0.5	0	0	0	2	7.50E+199	3.42E-01	0.75	1	0	2	0
Hr78	FBgn0015239	3980.75	4387	3721	3653	4162	0.99	8.67E-01	3949.5	4632	3094	5025	3047	1.07	8.41E-01	4264.25	5714	4679	3739	2925
Hr96	FBgn0015240	846	897	819	857	811	1.05	8.86E-01	887.25	964	702	1206	677	1.1	1.00E+00	931.75	1211	1062	794	660
Hsp60A	FBgn0015245	12441.5	11347	13553	12990	11876	0.96	6.09E-01	11986.75	12573	8728	16465	10181	1.01	5.44E-01	12614.25	15213	13587	12322	9335
Diap2	FBgn0015247	1011	919	876	1013	1236	1.13	4.99E-01	1145.5	1454	900	1385	843	1.19	6.40E-01	1203	1639	1219	1088	866
Nap1	FBgn0015268	17940.25	17517	17422	18407	18415	1.16	2.38E-01	20810	23760	16709	25363	17408	1.36	3.99E-02	24327.75	28851	28417	23135	16908
Nf1	FBgn0015269	3148.5	3610	2749	3147	3088	0.96	6.93E-01	3019.75	2798	2243	4159	2879	1.37	3.40E-02	4317.5	6013	4306	3958	2993
Orc2	FBgn0015270	803.5	749	920	764	781	1	1.00E+00	804.75	862	672	962	723	1.2	5.53E-01	962	1271	1025	903	649
Orc5	FBgn0015271	775.25	801	787	673	840	0.86	1.69E-01	666.75	745	591	826	505	1.21	4.61E-01	934.5	1088	1015	972	663
Pi3K59F	FBgn0015277	254	245	222	258	291	1.16	5.23E-01	294	378	284	328	186	1.05	9.96E-01	267.75	308	274	255	234
Pi3K68D	FBgn0015278	3732	4137	3227	3472	4092	1	9.89E-01	3746.75	3979	3125	4961	2922	1.06	8.39E-01	3967.5	4804	4544	3755	2767
Pi3K92E	FBgn0015279	4036.25	4350	3510	3663	4622	0.91	3.98E-01	3678	4405	3111	4256	2940	1.09	1.00E+00	4419	5540	4877	4197	3062
Rpt2	FBgn0015282	9466.5	9939	9188	8450	10289	0.94	5.56E-01	8903.5	10565	7859	10641	6549	0.98	3.70E-01	9240	10392	10567	8947	7054
Rpn10	FBgn0015283	4968.75	5001	4697	4652	5525	1.11	4.88E-01	5498	6927	4612	6328	4125	0.94	1.83E-01	4663	5592	5163	4511	3386
Rala	FBgn0015286	8922.5	10472	8469	8369	8380	1	9.38E-01	8916	8907	6734	12292	7731	0.83	1.65E-03	7409.75	8913	8033	7284	5409
RpL22	FBgn0015288	3287.25	3442	2674	3054	3979	1.2	3.26E-01	3949.25	5846	3729	3787	2435	1.2	7.47E-01	3941	5479	4340	3334	2611
Shark	FBgn0015295	1150	1300	865	1154	1281	1.03	9.39E-01	1189.75	1447	1007	1451	854	1.41	2.84E-02	1623.5	2085	1740	1590	1079
Shc	FBgn0015296	1347.5	1409	1221	1263	1497	1.1	5.23E-01	1479.5	1621	1194	1945	1158	1.18	5.08E-01	1594.75	1820	1896	1489	1174
Srp19	FBgn0015298	1174.5	1342	976	947	1433	1	1.00E+00	1177	1669	911	1293	835	0.81	5.03E-02	947	1130	1008	875	775
Ssb-c31a	FBgn0015299	1030.25	878	1130	1109	1004	1.66	1.70E-02	1707.75	1953	825	2696	1357	1.24	6.58E-01	1280.5	1798	1286	1072	966
Ssl	FBgn0015300	1	0	0	1	3	1	1.00E+00	1	2	0	2	0	1.00E-200	1.96E-01	1.00E-200	0	0	0	0
Try29F	FBgn0015316	26.25	31	14	27	33	2.34	5.90E-03	61.5	86	37	78	45	1.61	2.91E-01	42.25	39	50	47	33
Ubc2	FBgn0015320	6431.5	5704	7477	7023	5522	1.12	5.93E-01	7195.75	6979	4639	10743	6422	1.17	6.82E-01	7520	9327	7857	7238	5658
Ubc4	FBgn0015321	3978	4403	4330	3841	3338	1.03	1.00E+00	4107.75	4029	2775	5870	3757	0.91	1.56E-01	3630	3831	3919	3666	3104
VAChT	FBgn0015323	4	15	0	1	0	1.75	8.96E-01	7	0	1	27	0	0.25	4.37E-01	1	4	0	0	0
Vha26	FBgn0015324	15136	14018	16870	15581	14075	0.85	9.51E-02	12840	12261	8763	18248	12088	1.1	1.00E+00	16712.25	19008	19819	15441	12581
abs	FBgn0015331	1746.75	2176	1437	1525	1849	1.28	4.74E-02	2236.5	2566	1634	2749	1997	1.18	7.56E-01	2057	3163	1928	1873	1264
CG15865	FBgn0015336	0.75	3	0	0	0	0.33	6.70E-01	0.25	1	0	0	0	1.33E-200	2.75E-01	1.00E-200	0	0	0	0
CG5861	FBgn0015338	2189	2171	2165	2205	2215	1.05	9.10E-01	2290.5	2598	1677	3003	1884	1.02	5.71E-01	2231.75	2619	2649	2013	1646
CG2034	FBgn0015359	1195	1135	1193	1155	1297	1.09	5.90E-01	1306.75	1521	993	1711	1002	1.13	8.35E-01	1351.5	1542	1556	1292	1016
oxt	FBgn0015360	698	651	806	706	629	0.94	5.85E-01	655.5	762	523	780	557	1.04	7.60E-01	728.75	899	845	623	548
chn	FBgn0015371	4265.5	3909	4486	4479	4188	1.02	1.00E+00	4334.25	4211	3625	5993	3508	1.42	7.93E-03	6045.25	7097	7207	5493	4384
RabX1	FBgn0015372	909.5	798	1011	971	858	1.27	4.45E-02	1154.25	1241	1045	1410	921	1.15	7.17E-01	1045	1093	1200	1025	862
Ubc7	FBgn0015374	1872	1711	2008	2049	1720	1.1	6.68E-01	2055.75	2064	1297	2975	1887	1.05	8.02E-01	1971	2321	2367	1777	1419
cutlet	FBgn0015376	805.25	890	741	721	869	1.07	7.20E-01	862	963	680	1123	682	1.14	8.62E-01	915.25	1169	1014	841	637
dod	FBgn0015379	1782.5	1539	2084	2081	1426	1.24	1.83E-01	2205	2367	1678	3126	1649	1.24	4.59E-01	2208.5	2657	2572	2048	1557
drl	FBgn0015380	9326.25	9142	9154	9528	9481	1.03	1.00E+00	9630.5	9461	7373	14110	7578	1.2	4.12E-01	11205	12561	13516	9795	8948
glu	FBgn0015391	5910	6553	5363	6268	5456	1.01	1.00E+00	5981	6196	4796	7298	5634	1.27	2.24E-01	7533.75	9401	8335	7138	5261
hoip	FBgn0015393	2059	1884	1953	1883	2516	1.08	8.61E-01	2224.75	3099	1385	2748	1667	0.94	4.10E-01	1934.25	2393	2060	1799	1485
jumu	FBgn0015396	7872	7529	8685	7379	7895	0.83	5.94E-02	6496	6032	5807	8761	5384	1.28	1.79E-01	10058.75	12422	10829	9079	7905
kek1	FBgn0015399	5757.25	6159	5486	5712	5672	0.8	4.67E-02	4577.5	4783	4280	5574	3673	1.32	9.80E-02	7596.25	7607	9844	6596	6338
kek2	FBgn0015400	29.25	37	22	25	33	0.82	6.68E-01	24	28	25	31	12	0.77	4.84E-01	22.5	24	26	21	19
ksr	FBgn0015402	1626.25	1636	1648	1560	1661	0.97	6.77E-01	1570.25	1739	1242	1998	1302	1.13	8.01E-01	1843.25	2212	2083	1654	1424
Rme-8	FBgn0015477	4918.25	5725	4053	4487	5408	0.96	7.25E-01	4741.25	5342	3732	5908	3983	1.12	9.33E-01	5505.75	7122	5980	5010	3911
Cul1	FBgn0015509	8573.75	8712	8462	8273	8848	0.96	5.69E-01	8241.25	8898	6546	11037	6484	1.14	7.85E-01	9745	12040	10552	9307	7081
mbc	FBgn0015513	3404.75	3611	2974	3202	3832	0.99	8.78E-01	3369	3657	2798	4393	2628	1.14	7.57E-01	3887.75	5057	4060	3548	2886
nAChRalpha3	FBgn0015519	5	4	5	4	7	1.7	3.18E-01	8.5	5	14	8	7	251.05	2.03E-85	1255.25	1513	1362	1191	955
nonA-l	FBgn0015520	2668.5	3109	2623	2543	2399	0.86	9.27E-02	2290.75	2333	1891	2986	1953	0.99	3.83E-01	2638.25	3001	3131	2527	1894
RpS21	FBgn0015521	8344.5	8725	8835	7853	7965	0.97	7.28E-01	8084.5	10081	5621	10419	6217	0.88	9.24E-02	7360.25	8897	8327	6691	5526
olf186-M	FBgn0015522	70.5	91	50	64	77	0.85	6.49E-01	59.75	55	49	77	58	1.13	9.22E-01	80	65	102	83	70
otp	FBgn0015524	6.75	4	0	11	12	0.33	2.83E-01	2.25	1	4	2	2	1.04	1.00E+00	7	8	10	3	7
peng	FBgn0015527	4807.5	5218	4750	4267	4995	0.9	2.81E-01	4337.5	5122	3757	5182	3289	1.07	8.98E-01	5133.5	6117	5920	4787	3710
sda	FBgn0015541	5346	5231	5179	5022	5952	0.77	1.55E-03	4098.5	4282	3273	5098	3741	1.38	1.05E-02	7393.75	8807	8950	6650	5168
sima	FBgn0015542	6129.5	6748	6084	5556	6130	0.83	4.15E-02	5114.25	5257	4108	6376	4716	1.22	3.34E-01	7453.25	9110	8305	6861	5537
snoRNA:Me28S-A1322	FBgn0015543	128.5	126	128	154	106	1.43	1.38E-01	184	193	139	262	142	1.36	4.87E-01	174.75	286	179	124	110
spag	FBgn0015544	2110	2322	2243	1965	1910	0.96	6.11E-01	2024.5	2026	1620	2738	1714	1.17	5.53E-01	2461.75	2916	2736	2383	1812
spel1	FBgn0015546	1689	1836	1380	1587	1953	0.83	1.50E-01	1407.75	1549	1260	1613	1209	1.46	1.04E-02	2463	3375	2719	2083	1675
tap	FBgn0015550	1	0	0	2	2	2	7.22E-01	2	1	2	5	0	0.5	6.94E-01	0.5	1	1	0	0
tos	FBgn0015553	1389.75	1413	1582	1217	1347	0.81	3.64E-02	1132	1241	931	1361	995	0.98	3.33E-01	1359.5	1561	1724	1242	911
tty	FBgn0015558	256.25	318	206	282	219	1.19	5.59E-01	304	251	165	477	323	0.85	2.35E-01	216.75	304	212	221	130
unpg	FBgn0015561	9.25	11	9	4	13	1.76	3.82E-01	16.25	15	12	31	7	1.84	3.66E-01	17	14	21	18	15
alpha-Est1	FBgn0015568	0.5	0	1	0	1	1	1.00E+00	0.5	1	1	0	0	1.5	9.70E-01	0.75	2	0	1	0
alpha-Est10	FBgn0015569	85	102	54	78	106	0.6	1.40E-01	50.75	36	54	65	48	1.09	1.00E+00	92.5	93	101	121	55
alpha-Est2	FBgn0015570	5.5	4	4	4	10	0.23	1.43E-01	1.25	3	0	1	1	0.55	4.96E-01	3	9	1	1	1
alpha-Est3	FBgn0015571	176.5	171	142	166	227	1.87	1.04E-04	330	422	244	386	268	1.61	3.99E-02	284	376	313	275	172
alpha-Est4	FBgn0015572	8.5	10	8	8	8	1.56	6.10E-01	13.25	24	3	22	4	2.09	4.06E-01	17.75	42	17	8	4
alpha-Est6	FBgn0015574	1.25	1	0	4	0	1	1.00E+00	1.25	2	1	0	2	1.4	1.00E+00	1.75	4	3	0	0
alpha-Est7	FBgn0015575	10.75	10	5	12	16	1.53	5.62E-01	16.5	20	12	20	14	0.4	1.70E-01	4.25	1	6	6	4
alpha-Est8	FBgn0015576	3.75	3	0	5	7	0.13	1.56E-01	0.5	1	0	0	1	1.13	1.00E+00	4.25	11	3	3	0
alpha-Est9	FBgn0015577	24.75	26	21	18	34	1.23	6.36E-01	30.5	13	28	42	39	2.22	4.63E-02	55	66	57	57	40
dare	FBgn0015582	320.25	358	302	302	319	1.33	8.17E-02	426	542	361	526	275	1.05	8.87E-01	335	430	346	309	255
Acp29AB	FBgn0015583	1.00E-200	0	0	0	0	1	1.00E+00	1.00E-200	0	0	0	0	1	1.00E+00	1.00E-200	0	0	0	0
Acp53Ea	FBgn0015584	2	8	0	0	0	0.25	5.82E-01	0.5	0	0	0	2	0.75	9.14E-01	1.5	4	0	2	0
Acp63F	FBgn0015585	0.75	0	3	0	0	1.33E-200	3.19E-01	1.00E-200	0	0	0	0	1.33E-200	3.18E-01	1.00E-200	0	0	0	0
Acp76A	FBgn0015586	0.25	0	1	0	0	4	5.23E-01	1	3	1	0	0	7	3.21E-01	1.75	1	1	3	2
Apc	FBgn0015589	1957.25	2269	1590	1937	2033	0.95	7.69E-01	1867	1878	1779	2313	1498	1.34	5.41E-02	2626.5	3300	2733	2550	1923
AstA	FBgn0015591	14.75	8	19	16	16	2.22	4.99E-02	32.75	25	15	63	28	4.61	2.49E-06	68	86	83	65	38
toc	FBgn0015600	3847	3875	4130	3786	3597	1	9.65E-01	3828	3636	3277	5267	3132	1.23	5.38E-01	4720.75	5878	4965	5002	3038
BEAF-32	FBgn0015602	5100	4643	5432	5131	5194	1.13	3.40E-01	5774	6397	4431	7510	4758	0.93	9.14E-02	4751.75	5618	5558	4253	3578
CadN	FBgn0015609	2948	2876	3435	2883	2598	0.72	5.53E-04	2111.5	1781	1547	3289	1829	0.68	1.23E-06	1997.25	2454	2278	1606	1651
CanB2	FBgn0015614	3970	3923	3851	4234	3872	0.97	6.22E-01	3851.25	3754	2728	5532	3391	1.1	1.00E+00	4384.75	5649	4674	3940	3276
SMC3	FBgn0015615	4580.5	5492	4220	4478	4132	1.02	1.00E+00	4653.25	5065	3497	5764	4287	1.21	4.53E-01	5551.25	7247	5508	5615	3835
Cdk8	FBgn0015618	828	808	883	836	785	1.24	7.37E-02	1025.25	1092	784	1411	814	1.3	1.28E-01	1074.25	1297	1225	999	776
Clp	FBgn0015621	700.75	635	816	678	674	1.13	5.23E-01	788.5	908	656	1029	561	1.13	9.20E-01	794.25	932	985	704	556
Cnx99A	FBgn0015622	14951.5	15156	15161	16085	13404	1.15	4.98E-01	17142	15243	11384	25798	16143	1.21	6.00E-01	18067	22443	22115	16350	11360
Cpr	FBgn0015623	4048.25	4032	4082	4175	3904	1.09	5.25E-01	4430.75	4785	3372	6084	3482	1.06	7.56E-01	4293.25	5436	4946	3787	3004
CycB3	FBgn0015625	4593.5	4099	5293	4723	4259	0.92	4.09E-01	4226.25	4494	3673	5334	3404	1.16	6.44E-01	5338	6338	6141	4665	4208
Dot	FBgn0015663	230.5	253	223	196	250	0.96	8.43E-01	222.25	271	152	282	184	1.03	8.25E-01	237	300	254	237	157
Dref	FBgn0015664	4798.75	4851	4822	4723	4799	1.05	8.79E-01	5014.75	5350	3608	6654	4447	1.15	7.21E-01	5533	7304	5693	5355	3780
Cyp6a17	FBgn0015714	0.5	2	0	0	0	2.00E-200	3.74E-01	1.00E-200	0	0	0	0	1.5	9.70E-01	0.75	2	0	1	0
ktub	FBgn0015721	6.5	7	8	6	5	1.08	1.00E+00	7	5	1	19	3	0.92	8.67E-01	6	8	9	6	1
Hmu	FBgn0015737	11761.25	11901	10486	13185	11473	0.87	2.03E-01	10212.25	9792	8606	13228	9223	1.03	6.44E-01	12085.75	14192	14172	11439	8540
Lis-1	FBgn0015754	5266.75	4666	5025	6314	5062	1.31	3.74E-02	6914.25	6252	4535	10645	6225	1.21	5.49E-01	6386	8523	7172	5460	4389
RpL9	FBgn0015756	13331.25	12188	11683	12640	16814	1.4	4.19E-02	18620	27785	14585	20346	11764	1.08	9.89E-01	14356.5	18433	15197	13722	10074
p38a	FBgn0015765	994.25	1105	986	848	1038	1.07	6.97E-01	1063	1179	784	1335	954	1.02	5.53E-01	1010.5	1318	1040	986	698
Msr-110	FBgn0015766	25260.75	24347	24586	26360	25750	0.83	3.85E-02	20890.5	22877	16260	27926	16499	1.14	8.25E-01	28778.5	33979	33858	25785	21492
MstProx	FBgn0015770	0.25	0	0	1	0	1	1.00E+00	0.25	0	0	0	1	1	1.00E+00	0.25	0	0	1	0
Nak	FBgn0015772	2634	3143	2078	2634	2681	1	1.00E+00	2642.25	2912	2108	3399	2150	1.35	4.15E-02	3544.75	4983	3600	3246	2350
NetA	FBgn0015773	819	813	728	850	885	0.95	5.50E-01	775.25	796	613	1094	598	1.12	9.23E-01	914	1092	1005	832	727
NetB	FBgn0015774	1861.75	2531	1334	1669	1913	0.81	1.23E-01	1508.25	1646	1179	1941	1267	1.13	9.77E-01	2095.75	3030	2063	1908	1382
nrv1	FBgn0015776	7108	5932	8218	8075	6207	0.95	5.23E-01	6776.5	6471	4707	10250	5678	0.99	4.84E-01	7029	7766	8358	6510	5482
nrv2	FBgn0015777	12610.25	13437	11877	11908	13219	0.98	7.71E-01	12295.75	12722	9518	16184	10759	1.04	6.85E-01	13112.5	15563	15073	12574	9240
rin	FBgn0015778	59556.5	58244	65713	59894	54375	0.83	2.09E-01	49462.75	44462	36766	71243	45380	1.18	7.19E-01	70251.75	76623	88301	62200	53883
P5cr	FBgn0015781	306.25	352	275	276	322	0.95	7.58E-01	290.5	351	233	365	213	1.17	7.44E-01	359.5	428	403	338	269
Rab10	FBgn0015789	2909.75	2986	2870	3126	2657	1.22	5.82E-02	3555.5	3659	2580	4971	3012	1.08	9.66E-01	3128.75	3804	3295	3073	2343
Rab11	FBgn0015790	19568.25	18237	20273	21679	18084	1.1	6.39E-01	21583	20456	14642	30634	20600	0.99	4.63E-01	19278.75	24600	20588	18588	13339
Rab14	FBgn0015791	2042.25	2249	1972	2034	1914	1.13	3.31E-01	2305	2522	1655	3085	1958	1.17	5.34E-01	2385.5	2675	2732	2303	1832
Rab19	FBgn0015793	1117.25	1103	1226	1065	1075	1.34	7.80E-03	1499.75	1680	1049	2047	1223	1.13	8.11E-01	1266.5	1441	1377	1260	988
Rab18	FBgn0015794	633.5	654	598	570	712	1.26	1.52E-01	796.75	954	495	1121	617	1	6.26E-01	633.75	761	653	619	502
Rab7	FBgn0015795	7373.75	8256	6926	6613	7700	0.93	3.83E-01	6824.5	7232	5419	9029	5618	1.06	8.28E-01	7808.75	9218	8996	7664	5357
Rab6	FBgn0015797	4981.75	5002	5211	4896	4818	1.12	3.53E-01	5602.75	5780	4010	7723	4898	0.9	1.91E-02	4499.25	5421	5118	4130	3328
Rbf	FBgn0015799	5843	5118	6585	5925	5744	1.02	1.00E+00	5936	6172	4656	8115	4801	1.06	8.96E-01	6201	6970	7310	5665	4859
Reg-5	FBgn0015801	1913.25	1832	2109	1890	1822	0.86	3.81E-01	1653	1686	1448	2293	1185	1.13	9.58E-01	2154.25	2315	2357	2593	1352
RtGEF	FBgn0015803	2479.5	2281	2692	2550	2395	0.95	6.14E-01	2364.75	2275	1859	3278	2047	1.36	4.77E-02	3371.75	4196	3526	3492	2273
HDAC1	FBgn0015805	9217	8781	10193	9598	8296	1.22	5.64E-02	11221	12305	8955	14121	9503	1.26	2.22E-01	11620.5	15015	12974	10634	7859
S6k	FBgn0015806	5962.25	6706	6321	5191	5631	0.88	2.57E-01	5232.75	5021	4056	6886	4968	1.24	3.03E-01	7375.75	8164	8757	6711	5871
ScpX	FBgn0015808	2115.75	2300	1937	1960	2266	1.07	6.57E-01	2265.5	2588	1769	2897	1808	1.09	1.00E+00	2302.75	2813	2344	2361	1693
Spx	FBgn0015818	2315	2270	2491	2273	2226	0.86	6.13E-02	1996.25	2221	1343	2625	1796	1.06	8.74E-01	2463.5	2890	2938	2127	1899
TfIIEalpha	FBgn0015828	1196	1072	1375	1208	1129	1.16	3.95E-01	1388.25	1602	949	1886	1116	1.38	5.28E-02	1654.75	2221	1709	1485	1204
TfIIEbeta	FBgn0015829	1461.75	1556	1560	1372	1359	1.26	6.02E-02	1840.5	2128	1314	2514	1406	1.09	1.00E+00	1592.25	1672	1884	1528	1285
Rtnl2	FBgn0015831	5.25	3	5	10	3	1.95	4.19E-01	10.25	7	5	12	17	1.86	5.43E-01	9.75	7	9	18	5
Trip1	FBgn0015834	9086.25	8602	9243	8735	9765	1.07	7.58E-01	9705.5	11472	6972	12349	8029	0.94	1.56E-01	8566.75	10544	9515	7871	6337
Vang	FBgn0015838	9666	10245	9532	9241	9646	0.87	1.23E-01	8425.25	8385	7012	11240	7064	1.12	8.60E-01	10846	12530	12305	10274	8275
Drip	FBgn0015872	1391.25	1247	1727	1315	1276	1.03	1.00E+00	1432.5	1467	990	2009	1264	1.25	3.03E-01	1745.25	2137	1929	1552	1363
apt	FBgn0015903	2530.25	2315	3101	2358	2347	0.88	2.01E-01	2218.5	2003	1573	3075	2223	1.26	2.86E-01	3186.75	3997	3517	3039	2194
ara	FBgn0015904	3942.25	3772	4215	3714	4068	1.05	8.36E-01	4150.25	4411	3377	5661	3152	1.02	5.43E-01	4003.75	4791	4306	3685	3233
ast	FBgn0015905	987	1154	962	959	873	0.93	5.24E-01	920.75	1051	684	1123	825	1.22	3.86E-01	1201.25	1456	1293	1166	890
HnRNP-K	FBgn0015907	9461	8902	9827	10408	8707	1.1	5.23E-01	10412.75	10787	7531	14156	9177	0.96	1.87E-01	9091.5	11228	10202	8421	6515
caup	FBgn0015919	6406.75	5929	7309	6588	5801	0.9	2.05E-01	5753.25	5867	4211	8142	4793	1.13	8.62E-01	7261.75	8972	7885	6884	5306
crq	FBgn0015924	1963.5	2645	1977	1424	1808	0.82	1.26E-01	1615.75	1720	1336	1965	1442	0.83	2.03E-02	1637.5	1942	1864	1615	1129
csul	FBgn0015925	1796.25	1972	1686	1507	2020	0.79	1.29E-02	1421.25	1674	1111	1733	1167	0.97	3.49E-01	1733.75	2074	1916	1560	1385
dah	FBgn0015926	656	640	675	658	651	1.21	1.73E-01	793.75	994	710	932	539	1.25	3.99E-01	820.75	1116	896	669	602
dpa	FBgn0015929	4874.75	5521	4834	4125	5019	0.88	2.09E-01	4306.25	5030	3640	5113	3442	1.14	7.13E-01	5569.25	6366	6325	5476	4110
grim	FBgn0015946	1.75	1	1	2	3	2	6.03E-01	3.5	0	1	10	3	3.86	1.83E-01	6.75	2	10	9	6
hrg	FBgn0015949	15107.75	15664	14490	15226	15051	1.06	7.61E-01	16080.25	15406	12073	22486	14356	1.19	5.40E-01	17902.75	22229	19604	17011	12767
Faa	FBgn0016013	61.75	39	92	62	54	1.62	3.00E-01	100.25	113	49	173	66	0.54	5.60E-02	33.25	38	23	40	32
lama	FBgn0016031	1054	1373	710	1003	1130	0.68	3.28E-03	721	716	574	866	728	0.58	6.98E-09	612.75	906	639	541	365
lbm	FBgn0016032	86.5	122	86	67	71	0.76	3.66E-01	66	74	37	91	62	0.99	8.54E-01	85.25	95	97	82	67
mael	FBgn0016034	159	137	196	157	146	0.64	3.93E-02	101.25	84	59	163	99	0.55	2.32E-03	87.75	94	88	80	89
mei-P22	FBgn0016036	12.75	17	13	11	10	1.96	1.85E-01	25	27	17	32	24	1.12	1.00E+00	14.25	5	24	17	11
Vsp37A	FBgn0016038	2741.5	2837	2871	2661	2597	1.14	3.26E-01	3113.75	3189	2270	4442	2554	1.05	7.54E-01	2881	3591	3085	2722	2126
Tom40	FBgn0016041	6125	6731	6196	5881	5692	0.96	5.94E-01	5880.75	5937	4189	8007	5390	0.96	1.96E-01	5889.25	6886	7002	5402	4267
nompA	FBgn0016047	1.75	2	4	0	1	0.71	9.63E-01	1.25	0	5	0	0	3.43	4.93E-01	6	20	1	0	3
pgc	FBgn0016053	36.25	64	27	28	26	0.61	3.01E-01	22.25	19	14	38	18	0.5	6.52E-02	18	30	25	11	6
phr6-4	FBgn0016054	380	292	590	318	320	1.23	4.12E-01	469	528	295	638	415	0.7	6.19E-03	266.25	383	218	290	174
Sema-1b	FBgn0016059	12889.25	14752	11402	11586	13817	0.79	3.36E-03	10132.75	10494	8329	13341	8367	0.99	3.60E-01	12728.75	15706	14614	11574	9021
side	FBgn0016061	83.75	113	47	90	85	1.05	9.34E-01	87.75	84	101	109	57	0.75	2.44E-01	62.5	64	79	70	37
smg	FBgn0016070	3667.75	3686	4565	3344	3076	0.83	6.34E-02	3036.25	2679	2136	4566	2764	1.25	3.32E-01	4574	5393	4969	4418	3516
vkg	FBgn0016075	1726.75	1278	2367	1783	1479	0.59	4.84E-05	1020	969	937	1245	929	1.31	3.65E-01	2257.75	2416	3134	1862	1619
vri	FBgn0016076	2401.5	1834	2963	2388	2421	1.17	3.85E-01	2809	2506	2019	4035	2676	1.6	7.37E-04	3841	4667	4257	3352	3088
wun	FBgn0016078	1883	1858	1587	2041	2046	0.96	6.15E-01	1811.75	1656	1266	2759	1566	1.09	1.00E+00	2060.75	2340	2442	1923	1538
xmas-1	FBgn0016080	167.25	158	176	152	183	1.03	9.23E-01	172.5	167	137	184	202	1.35	4.52E-01	225.25	316	251	208	126
fry	FBgn0016081	2718.75	3227	2363	2585	2700	1.2	1.44E-01	3253	3293	2507	4441	2771	1.37	3.42E-02	3728.25	5026	3701	3835	2351
ATPsynCF6	FBgn0016119	5284.5	6987	3323	4989	5839	1.06	9.00E-01	5586.25	6570	3944	7417	4414	0.94	4.44E-01	4981.25	5824	5738	4600	3763
ATPsynD	FBgn0016120	6615.5	5243	7240	7564	6415	1.16	5.23E-01	7674.75	9675	5315	9893	5816	1.17	8.12E-01	7710	9943	8081	7086	5730
Acer	FBgn0016122	52.5	68	34	55	53	0.87	8.32E-01	45.75	59	51	41	32	1.05	9.73E-01	55	64	71	55	30
Alp4	FBgn0016123	1.75	6	0	0	1	1.14	9.98E-01	2	1	2	4	1	1.57	8.91E-01	2.75	5	5	1	0
CaMKI	FBgn0016126	7309	7790	6428	7156	7862	1.28	8.05E-03	9391.25	9986	6853	13269	7457	1.1	1.00E+00	8010.75	9998	8600	7505	5940
Cdk4	FBgn0016131	3057.5	3342	2938	2912	3038	0.96	5.23E-01	2920	3025	2290	4053	2312	0.94	9.43E-02	2874.75	3252	3442	2643	2162
PTP-ER	FBgn0016641	1692.25	1770	1494	1674	1831	0.86	1.18E-01	1454	1526	1198	1807	1285	1.08	9.66E-01	1830.75	2348	1994	1695	1286
Lgr1	FBgn0016650	0.5	1	1	0	0	0.5	8.27E-01	0.25	1	0	0	0	2.5	7.24E-01	1.25	1	1	3	0
H15	FBgn0016660	23.5	24	17	27	26	0.56	2.54E-01	13.25	13	4	29	7	1.04	9.29E-01	24.5	59	11	18	10
Ipp	FBgn0016672	975.25	910	1109	986	896	0.78	9.14E-03	761	804	677	985	578	1.02	5.72E-01	994.5	1138	1226	923	691
Lectin-galC1	FBgn0016675	13	0	0	28	24	1.62	8.74E-01	21	61	0	23	0	0.13	1.41E-01	1.75	4	0	2	1
NaPi-T	FBgn0016684	46.25	44	45	43	53	0.98	9.60E-01	45.25	44	31	68	38	1.08	1.00E+00	50	79	40	50	31
Nlp	FBgn0016685	25497.5	24698	28034	25196	24062	1.11	5.60E-01	28183.5	31357	21951	36104	23322	1.07	9.30E-01	27360.5	33037	31525	25835	19045
Nurf-38	FBgn0016687	9121	8932	9478	9103	8971	1.11	5.40E-01	10143.75	10825	6849	14290	8611	1	5.03E-01	9155.5	11634	9520	8954	6514
ATPsynO	FBgn0016691	1177.25	823	1292	1079	1515	1.27	3.15E-01	1495.75	1903	1163	1860	1057	1.04	8.80E-01	1225.25	1556	1292	1130	923
Past1	FBgn0016693	2118.75	2591	1864	1843	2177	0.94	5.62E-01	1982.25	2375	1713	2294	1547	1.04	7.46E-01	2204.75	2716	2351	2194	1558
Pdp1	FBgn0016694	2274	2093	2813	2132	2058	0.66	1.30E-04	1496.25	1365	1167	2153	1300	1.29	2.58E-01	2938.75	2942	3914	2519	2380
Pitslre	FBgn0016696	8496	9644	7548	8648	8144	1.12	3.48E-01	9522.75	9669	7281	12209	8932	1.34	3.99E-02	11372.75	14849	12129	11000	7513
Prosalpha5	FBgn0016697	6523.75	5960	7231	6902	6002	1.28	3.34E-02	8322.75	8453	6401	11210	7227	1.15	7.26E-01	7519	8227	8574	7870	5405
Ptpa	FBgn0016698	737.75	766	619	723	843	1.02	1.00E+00	751.5	886	609	965	546	1.6	2.76E-04	1181.25	1577	1305	1045	798
Rab1	FBgn0016700	14304	15384	13478	13432	14922	1.06	7.75E-01	15162.5	17153	11186	19634	12677	0.88	1.50E-02	12552	14956	13780	12102	9370
Rab4	FBgn0016701	4513.25	4766	4635	4310	4342	1.1	5.23E-01	4963.25	5295	3667	6842	4049	1.05	7.97E-01	4729.5	5736	4803	4731	3648
Reg-2	FBgn0016715	136.5	116	147	149	134	0.98	8.91E-01	133.25	124	88	197	124	1.48	2.11E-01	201.5	231	244	205	126
RpL29	FBgn0016726	4952.25	4589	3963	4578	6679	1.6	7.40E-02	7939.75	12438	5164	9695	4462	1.02	8.59E-01	5048.5	7389	4664	4389	3752
sba	FBgn0016754	2145.25	2483	1933	1912	2253	1.03	9.73E-01	2210	2275	1855	3040	1670	1.29	8.28E-02	2760.5	3629	2863	2472	2078
Usp47	FBgn0016756	5827.25	6445	5189	5663	6012	1.04	8.32E-01	6063.25	7032	5294	7249	4678	1.18	5.53E-01	6896.25	9199	7494	5958	4934
angel	FBgn0016762	283	273	274	340	245	1.37	5.96E-02	388.5	410	242	529	373	1.42	1.11E-01	403	541	392	402	277
dmt	FBgn0016792	2551	2675	2462	2501	2566	1.03	1.00E+00	2633.5	2821	1871	3554	2288	1.15	8.40E-01	2930.25	4163	3008	2585	1965
dos	FBgn0016794	1766	1872	1693	1750	1749	1.11	5.23E-01	1958.25	1933	1382	2884	1634	1.19	5.26E-01	2103.25	2744	2218	1987	1464
fz2	FBgn0016797	21683.75	22333	21100	20259	23043	0.86	2.14E-01	18693	19515	17329	23922	14006	1.01	5.60E-01	21924.75	26647	24902	20936	15214
Stat92E	FBgn0016917	8790.75	9077	8357	8516	9213	1.04	9.03E-01	9157.75	9640	6792	12228	7971	1.12	9.01E-01	9889.5	12409	10618	9590	6941
nompB	FBgn0016919	2.75	4	0	1	6	0.27	3.71E-01	0.75	1	1	1	0	0.09	1.25E-01	0.25	0	0	0	1
nompC	FBgn0016920	0.5	0	2	0	0	3.5	5.23E-01	1.75	1	0	4	2	4	4.22E-01	2	0	0	3	5
Pino	FBgn0016926	3186.5	3667	2717	3091	3271	0.98	7.52E-01	3129.75	3285	2296	4350	2588	1.05	7.98E-01	3347.75	4311	3500	2942	2638
Dyrk2	FBgn0016930	5890.25	6998	4421	6018	6124	0.93	4.29E-01	5453	5520	4074	7679	4539	1.02	6.19E-01	5990.5	7418	6527	5312	4705
l(2)k10201	FBgn0016970	421.75	370	500	370	447	1.04	1.00E+00	438.25	575	331	567	280	0.66	3.59E-03	276.5	367	270	245	224
swaPsi	FBgn0016974	1.5	0	0	5	1	2	5.90E-01	3	5	1	3	3	3.17	3.77E-01	4.75	7	7	2	3
spen	FBgn0016977	36418	35508	50130	31858	28176	0.74	1.21E-01	26790	19925	24631	38257	24347	1.79	4.83E-03	65099	68771	77270	65002	49353
snRNP-U1-70K	FBgn0016978	3198.25	3512	2952	3061	3268	1.01	1.00E+00	3245.75	3703	2601	3996	2683	1.05	6.68E-01	3350.25	4306	3744	3024	2327
smid	FBgn0016983	9210.75	10693	8123	8435	9592	0.99	9.63E-01	9138.25	10513	7475	11067	7498	1.11	9.94E-01	10269	13373	11041	9852	6810
sktl	FBgn0016984	4742	5055	4471	5111	4331	1.03	1.00E+00	4868	4466	3335	6978	4693	1.15	7.94E-01	5435.75	7103	5722	4999	3919
cag	FBgn0017414	745.5	570	964	859	589	1.56	2.82E-03	1161	1202	736	1730	976	1.1	1.00E+00	820.5	1022	938	762	560
ari-1	FBgn0017418	5012	5162	5009	5385	4492	0.95	5.97E-01	4767.75	4005	3466	7133	4467	1.05	7.92E-01	5252.25	6464	5994	4762	3789
CG5989	FBgn0017429	523.25	528	509	550	506	1.01	1.00E+00	528	574	467	641	430	1.28	2.07E-01	669.25	812	739	627	499
Nelf-E	FBgn0017430	737	606	820	811	711	0.93	4.60E-01	685.5	738	440	977	587	1.63	7.81E-05	1198.75	1482	1339	1082	892
CG2187	FBgn0017448	1.00E-200	0	0	0	0	1	1.00E+00	1.00E-200	0	0	0	0	2.50E+199	5.60E-01	0.25	0	1	0	0
Ubc84D	FBgn0017456	0.5	1	0	1	0	4.5	3.34E-01	2.25	4	0	3	2	4.5	3.54E-01	2.25	1	2	5	1
U2af38	FBgn0017457	5648.25	6307	5254	4918	6114	0.79	1.94E-02	4468.75	4340	2542	6514	4479	0.76	4.91E-04	4318	5684	3895	4590	3103
T3dh	FBgn0017482	140	166	96	99	199	1.06	8.86E-01	148	181	122	162	127	1.18	8.27E-01	164.5	209	176	137	136
RpS3A	FBgn0017545	53486.5	63037	42355	43633	64921	1	1.00E+00	53738	66405	43477	63253	41817	0.84	7.59E-02	44986.75	53774	51370	42303	32500
Rga	FBgn0017550	6105.75	6496	5872	5748	6307	0.97	6.99E-01	5933.5	6521	4544	7580	5089	0.98	2.30E-01	5973.25	7337	6712	5415	4429
Rca1	FBgn0017551	1080	873	1308	1150	989	0.96	6.06E-01	1036	1077	748	1476	843	0.96	3.30E-01	1037.75	1256	1188	911	796
Prosalpha4T2	FBgn0017556	1.00E-200	0	0	0	0	7.50E+199	2.62E-01	0.75	1	2	0	0	1	1.00E+00	1.00E-200	0	0	0	0
Pdk	FBgn0017558	1791.75	1871	1852	1743	1701	1.09	5.91E-01	1947.75	1783	1724	2666	1618	0.99	5.38E-01	1779.75	2011	1955	1719	1434
Ork1	FBgn0017561	0.75	3	0	0	0	1.67	8.52E-01	1.25	0	2	3	0	0.67	9.33E-01	0.5	0	0	1	1
ND-75	FBgn0017566	2620	2673	2669	2579	2559	1	9.61E-01	2626.75	3041	2009	3316	2141	1.19	5.38E-01	3114.5	3958	3352	2948	2200
ND-23	FBgn0017567	983.25	917	1016	1028	972	1.21	3.55E-01	1189	1450	867	1635	804	1.03	8.25E-01	1015.75	1180	1104	1005	774
Mo25	FBgn0017572	6976	7320	6841	7075	6668	0.85	2.73E-02	5910.75	6118	4480	8147	4898	1.09	1.00E+00	7630.75	8768	8828	7291	5636
Mcm5	FBgn0017577	3823.75	3293	4743	3737	3522	0.83	2.59E-02	3160.75	3659	2057	4297	2630	1.19	5.38E-01	4559	5473	4959	4440	3364
Max	FBgn0017578	3734.25	3919	4037	3744	3237	1.09	5.42E-01	4087	4126	2934	5543	3745	0.85	3.13E-03	3160.25	3589	3635	3163	2254
RpL14	FBgn0017579	17662.75	13575	21023	20285	15768	1.57	4.90E-03	27775.75	34621	21574	35403	19505	1.37	2.48E-01	24226.25	30393	27670	21476	17366
Lk6	FBgn0017581	21217.25	22972	19005	23145	19747	1.05	8.49E-01	22217.75	21254	18466	29149	20002	1.39	3.63E-02	29569	35039	32560	27539	23138
klg	FBgn0017590	9.25	29	1	3	4	1.95	5.81E-01	18	3	5	51	13	0.95	1.00E+00	8.75	5	3	2	25
COX5A	FBgn0019624	10700.25	8814	13940	12198	7849	1.34	1.40E-01	14319.5	13708	7968	22823	12779	1.16	8.15E-01	12435.75	14037	14269	11991	9446
Atu	FBgn0019637	3898.75	4204	3938	3594	3859	0.91	2.84E-01	3553	4139	2953	4290	2830	1.1	1.00E+00	4303.5	5230	4974	3964	3046
Dat	FBgn0019643	13.75	14	12	14	15	0.89	9.61E-01	12.25	16	19	8	6	0.65	4.30E-01	9	11	8	12	5
ATPsynB	FBgn0019644	4166.5	4109	4461	4064	4032	0.89	3.73E-01	3715.25	4877	2935	4341	2708	0.88	8.13E-02	3649.75	4601	4101	3185	2712
toy	FBgn0019650	4	9	2	2	3	6	2.27E-01	24	1	4	67	24	4	2.75E-01	16	2	2	1	59
roX2	FBgn0019660	748.75	818	711	818	648	1.24	5.12E-01	931.75	1050	382	1442	853	1.48	1.60E-01	1110.5	1417	1254	984	787
roX1	FBgn0019661	16319.75	19535	13127	16253	16364	0.89	4.27E-01	14593.75	17720	9032	18068	13555	1.33	2.07E-01	21663	25781	27228	17898	15745
qm	FBgn0019662	1956	1853	2185	2123	1663	1.02	1.00E+00	1996	1701	1367	3041	1875	1.29	2.36E-01	2514.5	2944	2937	2529	1648
lok	FBgn0019686	1417.25	1598	1344	1219	1508	1.21	8.73E-02	1708.5	2080	1464	1996	1294	1.18	5.53E-01	1675.5	2045	1922	1562	1173
gcm2	FBgn0019809	0.75	2	0	1	0	0.33	5.88E-01	0.25	0	0	0	1	1.33	9.62E-01	1	1	1	1	1
dj	FBgn0019828	1.5	2	3	0	1	8.83	8.89E-03	13.25	17	6	4	26	5.17	8.80E-02	7.75	2	8	11	10
colt	FBgn0019830	1769.5	1658	1919	1761	1740	1.08	7.92E-01	1907.75	2312	1334	2519	1466	1.21	5.40E-01	2147.75	2857	2460	1824	1450
Letm1	FBgn0019886	2463.75	2681	2151	2417	2606	0.99	9.20E-01	2441.5	2618	2006	3125	2017	1.15	7.00E-01	2841.75	3489	3143	2740	1995
Smg5	FBgn0019890	6151	7018	5200	5625	6761	1.1	5.33E-01	6740.25	7305	5336	8395	5925	1.19	6.60E-01	7295.5	10549	6971	7099	4563
Surf4	FBgn0019925	7931.5	7265	8335	8464	7662	1.11	5.56E-01	8781.75	8341	6072	12843	7871	0.87	1.49E-02	6928	8662	7588	6636	4826
Ser7	FBgn0019929	0.25	0	0	0	1	4.00E-200	5.23E-01	1.00E-200	0	0	0	0	4.00E-200	5.38E-01	1.00E-200	0	0	0	0
SamDC	FBgn0019932	1496	1621	1605	1331	1427	1.06	8.22E-01	1592.5	1613	1125	2267	1365	0.98	4.31E-01	1470.25	1627	1733	1382	1139
RpS20	FBgn0019936	80902.5	98435	81160	64869	79146	0.78	1.54E-01	63428.75	71967	49749	71103	60896	0.95	5.38E-01	76713	75317	91998	81446	58091
RpI1	FBgn0019938	3538	4076	2807	3151	4118	0.95	6.42E-01	3349.25	3854	2762	4113	2668	1.1	1.00E+00	3906	5036	4141	3677	2770
Rh6	FBgn0019940	1.75	3	0	1	3	2.29	5.28E-01	4	10	1	4	1	2.71	4.58E-01	4.75	2	9	3	5
Psn	FBgn0019947	4522.5	5237	3558	4024	5271	0.92	3.55E-01	4140.25	4730	3174	5349	3308	0.82	4.47E-04	3703.75	4739	4036	3468	2572
Phm	FBgn0019948	2850.25	2602	2974	2986	2839	0.87	1.00E-01	2489	3033	1776	3178	1969	0.91	4.77E-02	2589.75	3132	2896	2374	1957
Cdk9	FBgn0019949	864.75	795	866	841	957	1	9.12E-01	866.5	1068	687	1138	573	1.03	7.26E-01	892.75	1062	1005	819	685
Orct	FBgn0019952	275	338	141	276	345	0.83	4.41E-01	227.75	250	186	302	173	1.47	2.14E-01	405.5	479	510	364	269
ND-42	FBgn0019957	1594.75	1746	1560	1311	1762	1.04	9.00E-01	1658.75	2090	1268	1933	1344	1.09	1.00E+00	1735.75	2050	1953	1604	1336
Mitofilin	FBgn0019960	2973	2950	2902	2819	3221	1.19	6.50E-02	3544.75	4047	2789	4453	2890	1.14	7.80E-01	3397.5	4240	3993	2904	2453
Khc-73	FBgn0019968	3643.5	4209	3004	3561	3800	1.08	6.15E-01	3925.25	4147	3174	5042	3338	1.16	7.87E-01	4222.75	6116	4214	3812	2749
Drice	FBgn0019972	2798.25	2161	3395	3129	2508	0.77	5.10E-03	2163.75	2101	1484	3233	1837	1.35	8.26E-02	3784.75	4691	4317	3319	2812
Gs1l	FBgn0019982	548.75	576	557	552	510	1.36	1.41E-02	745.5	793	515	1004	670	1.04	8.45E-01	571.5	740	559	505	482
mGluR	FBgn0019985	5	6	4	3	7	1.25	8.80E-01	6.25	6	3	11	5	0.85	8.39E-01	4.25	6	4	3	4
Gcn2	FBgn0019990	1683.75	1802	1592	1572	1769	1.01	1.00E+00	1692.75	1895	1368	2169	1339	1.01	5.07E-01	1692.25	1981	1864	1678	1246
Ppox	FBgn0020018	562.5	564	573	567	546	1.32	2.36E-02	739.75	909	665	875	510	1.32	1.88E-01	740.5	927	882	662	491
Cbl	FBgn0020224	3659.75	3591	3793	3751	3504	0.77	2.20E-03	2819	2774	2115	3939	2448	1.13	8.32E-01	4145	4908	4529	3987	3156
ATPsyngamma	FBgn0020235	7310.25	6758	7479	7444	7560	1.06	8.11E-01	7726.5	9350	6063	9480	6013	1.16	6.59E-01	8455.5	9385	10106	7826	6505
ATPCL	FBgn0020236	6243.25	6739	6161	5949	6124	0.79	1.51E-03	4951.5	5481	4133	6112	4080	1.14	7.54E-01	7092	8502	8085	6390	5391
14-3-3epsilon	FBgn0020238	135342.25	137750	130734	136350	136535	1.02	1.00E+00	137901.75	144986	116737	176331	113553	1.06	9.09E-01	143833.5	173168	163497	138098	100571
ttv	FBgn0020245	2356.25	2532	2154	2303	2436	0.88	1.68E-01	2082	2063	1664	2819	1782	1.15	7.65E-01	2708.25	3600	2885	2466	1882
stet	FBgn0020248	6.25	4	6	8	7	0.24	1.24E-01	1.5	2	1	1	2	0.56	5.07E-01	3.5	7	0	5	2
stck	FBgn0020249	1899.5	1971	1725	1713	2189	1.21	1.16E-01	2305.75	2695	2020	2820	1688	1.07	9.50E-01	2025.75	2439	2219	1895	1550
sfl	FBgn0020251	834.25	1023	740	713	861	1.07	6.85E-01	894	1025	790	991	770	1.39	1.25E-01	1155.5	1670	1163	1013	776
Ran	FBgn0020255	67414.75	74997	68609	62177	63876	0.95	6.35E-01	64112.5	63424	44321	90956	57749	0.95	3.53E-01	64127.75	76783	71551	61493	46684
Ppa	FBgn0020257	9479.5	10565	8437	9315	9601	0.95	6.33E-01	8984.5	9483	7076	11275	8104	1.29	1.66E-01	12235	16833	13021	11027	8059
ppk	FBgn0020258	73.25	68	61	71	93	1.12	8.66E-01	82.25	94	59	124	52	0.7	1.21E-01	51.5	58	56	58	34
pcm	FBgn0020261	2664.5	2936	2461	2507	2754	1.04	8.90E-01	2772	3175	2291	3504	2118	1.23	4.07E-01	3265.75	4548	3352	3017	2146
mspo	FBgn0020269	70	49	125	65	41	0.49	4.96E-02	34.5	17	30	68	23	0.19	2.34E-07	13.25	16	13	17	7
mre11	FBgn0020270	1933.75	2186	1498	1816	2235	0.82	4.87E-02	1578.5	1921	1332	1867	1194	1.6	2.23E-05	3093	3986	3295	2858	2233
mst	FBgn0020272	580.75	647	561	513	602	1.02	9.64E-01	594.75	667	465	708	539	1.13	9.08E-01	655.5	850	728	554	490
lush	FBgn0020277	4	5	3	5	3	0.75	8.56E-01	3	1	6	4	1	0.38	3.22E-01	1.5	1	5	0	0
loco	FBgn0020278	1159.75	1193	1014	1157	1275	1.16	2.48E-01	1343	1623	1071	1589	1089	1.26	2.86E-01	1466.25	2055	1532	1334	944
lig	FBgn0020279	49494.75	43219	56915	55594	42251	0.94	6.00E-01	46346.75	43736	37254	66392	38005	1.14	8.96E-01	56626.75	67827	65325	52722	40633
laf	FBgn0020280	0.5	0	1	0	1	4.5	4.42E-01	2.25	5	0	0	4	3	6.21E-01	1.5	2	0	1	3
ko	FBgn0020294	9601.5	9629	9822	9405	9550	0.9	2.19E-01	8643.5	9093	7196	11198	7087	1.28	7.42E-02	12282.25	14864	13372	11482	9411
stumps	FBgn0020299	1813	1892	1906	1661	1793	0.7	9.93E-06	1268.75	1245	1126	1689	1015	1.09	1.00E+00	1974.75	2258	2210	1965	1466
geko	FBgn0020300	553.5	524	560	636	494	1.28	1.79E-01	710.25	610	399	1188	644	1.11	1.00E+00	615	758	718	514	470
drongo	FBgn0020304	5648.5	5604	5339	5854	5797	1	1.00E+00	5675.25	5759	4738	7464	4740	1.23	2.39E-01	6930.25	8289	7747	6481	5204
dbe	FBgn0020305	2115.75	2059	2286	2061	2057	1.12	4.25E-01	2364	2487	1868	3149	1952	1.08	1.00E+00	2290.75	2702	2688	2030	1743
dom	FBgn0020306	27790	29818	27565	26232	27545	0.81	4.30E-02	22394.25	22168	18488	29317	19604	1.03	6.58E-01	28562.25	37700	29982	26088	20479
dve	FBgn0020307	6072.25	5980	6839	5852	5618	0.99	8.83E-01	6029.75	5655	4970	8592	4902	1.19	5.40E-01	7200.75	8308	8431	6534	5530
crol	FBgn0020309	60436.75	59796	61938	61323	58690	0.88	3.15E-01	53041.5	47609	42008	76360	46189	1.28	3.03E-01	77357.75	92306	87061	72942	57122
CG4050	FBgn0020312	2329	2634	2119	2144	2419	1	1.00E+00	2335.25	2710	1932	2885	1814	1.11	9.66E-01	2584.5	3241	2799	2380	1918
Rpt6	FBgn0020369	4374.5	4308	4261	4214	4715	1.18	1.40E-01	5177	5926	4470	6516	3796	1.01	5.17E-01	4428.5	5470	5059	4128	3057
TppII	FBgn0020370	5752.25	5625	6468	4957	5959	0.74	6.39E-05	4228.5	4818	3367	5367	3362	0.78	1.90E-05	4513.5	5516	5320	4103	3115
Tim17b2	FBgn0020371	1.00E-200	0	0	0	0	1.75E+200	6.02E-02	1.75	2	0	2	3	2.50E+199	5.41E-01	0.25	0	0	1	0
TM4SF	FBgn0020372	37	61	48	15	24	0.54	1.50E-01	20	24	13	31	12	0.7	3.57E-01	25.75	34	36	16	17
Sr-CIII	FBgn0020376	0.25	0	1	0	0	7	3.74E-01	1.75	0	0	2	5	3	7.19E-01	0.75	0	0	3	0
Sr-CII	FBgn0020377	0.25	0	0	0	1	1	1.00E+00	0.25	0	1	0	0	4.00E-200	5.38E-01	1.00E-200	0	0	0	0
Sp1	FBgn0020378	449.5	501	390	449	458	0.55	1.14E-02	245.25	205	174	285	317	0.81	2.63E-01	364.75	588	308	331	232
Rfx	FBgn0020379	419.75	471	361	390	457	1.12	5.32E-01	469.75	529	425	550	375	1.03	7.46E-01	433.5	634	446	368	286
Dredd	FBgn0020381	1878	2172	1498	1604	2238	1.16	3.36E-01	2186	2664	1970	2630	1480	0.91	1.95E-01	1705	2084	1868	1654	1214
pug	FBgn0020385	1411	1326	1492	1333	1493	0.89	2.01E-01	1254.75	1421	929	1648	1021	0.99	4.36E-01	1400.75	1732	1487	1311	1073
Pdk1	FBgn0020386	6941.75	6629	6843	7092	7203	0.83	7.44E-02	5751.75	5073	4474	8484	4976	0.88	8.19E-02	6096.75	6875	6725	5695	5092
Gcn5	FBgn0020388	1652	1926	1396	1407	1879	1.05	8.27E-01	1733	2217	1394	2013	1308	1.2	5.41E-01	1980.25	2470	2270	1881	1300
Papss	FBgn0020389	653.75	713	467	612	823	0.92	5.65E-01	603.5	720	506	769	419	0.76	2.75E-03	494.5	587	599	451	341
Nrk	FBgn0020391	283.25	318	234	332	249	1.39	1.06E-01	394	338	271	572	395	2.29	1.71E-06	650	992	602	599	407
Nmt	FBgn0020392	4423.5	4325	4783	4141	4445	0.94	5.23E-01	4158	4808	3447	5211	3166	1.04	6.68E-01	4583.5	5315	5497	4131	3391
Mst89B	FBgn0020399	7.25	7	13	3	6	0.59	5.37E-01	4.25	1	6	4	6	2.17	3.53E-01	15.75	21	17	13	12
asun	FBgn0020407	444.75	425	451	394	509	1.08	8.27E-01	478.75	539	365	664	347	1.12	9.36E-01	496.5	556	537	517	376
JIL-1	FBgn0020412	5859.5	6654	5644	5617	5523	0.87	1.17E-01	5080.25	5173	4109	6560	4479	1.29	8.56E-02	7549	9254	8638	6699	5605
Idgf3	FBgn0020414	70	83	46	68	83	0.84	6.79E-01	58.5	69	46	54	65	1.16	9.21E-01	81.5	101	88	72	65
Idgf2	FBgn0020415	53	49	40	56	67	1.09	9.16E-01	57.75	62	48	79	42	1.03	9.25E-01	54.5	79	53	43	43
Idgf1	FBgn0020416	12	11	7	20	10	1.35	7.41E-01	16.25	9	30	18	8	1.9	5.40E-01	22.75	24	23	15	29
GluRIIB	FBgn0020429	0.25	0	0	0	1	4.00E-200	5.23E-01	1.00E-200	0	0	0	0	2	8.56E-01	0.5	1	0	0	1
fau	FBgn0020439	420.75	398	250	519	516	0.72	3.55E-01	303.75	170	436	342	267	0.57	8.20E-03	241.25	220	359	186	200
Fak	FBgn0020440	2206.75	2406	2023	2191	2207	1.06	7.77E-01	2330.75	2505	1739	3061	2018	1.13	8.88E-01	2488.25	3354	2611	2142	1846
Elf	FBgn0020443	16182.75	16205	16866	15893	15767	0.95	5.29E-01	15320.5	15656	12021	20749	12856	0.91	5.62E-02	14661.5	17353	16614	13745	10934
E23	FBgn0020445	719.75	866	429	750	834	0.85	3.40E-01	610.5	581	597	773	491	0.89	2.12E-01	643.75	838	632	667	438
Dad	FBgn0020493	7665.25	7521	7582	7536	8022	1.13	4.01E-01	8669.75	8170	6156	12443	7910	1.13	9.25E-01	8655.25	11599	9125	7835	6062
CtBP	FBgn0020496	24984.5	26448	22578	25305	25607	0.96	7.93E-01	24086.75	26242	20734	29380	19991	1.09	1.00E+00	27133.75	32257	30487	26146	19645
emb	FBgn0020497	17012.75	19566	15974	14536	17975	0.86	1.55E-01	14574.75	14652	12937	19078	11632	1.06	9.13E-01	18072.75	21091	20028	18520	12652
CLIP-190	FBgn0020503	3919.25	4486	3448	3886	3857	1.06	6.25E-01	4166.75	4391	3430	5146	3700	1.35	1.99E-02	5275.5	6862	5570	4931	3739
Amyrel	FBgn0020506	1.75	1	4	1	1	0.14	2.28E-01	0.25	0	0	1	0	0.57	6.68E-01	1	1	2	1	0
Ag5r2	FBgn0020508	3.25	5	0	2	6	8.77	4.32E-02	28.5	6	84	11	13	1.85	8.43E-01	6	20	3	0	1
Acp62F	FBgn0020509	1.00E-200	0	0	0	0	1	1.00E+00	1.00E-200	0	0	0	0	2.50E+199	5.48E-01	0.25	0	0	0	1
Abi	FBgn0020510	3074	3091	2735	3041	3429	0.92	2.79E-01	2823.5	2895	2123	3892	2384	1.05	7.49E-01	3228.75	3989	3546	2992	2388
ade5	FBgn0020513	2302.25	1865	2564	2512	2268	1.04	1.00E+00	2405	2583	1859	3445	1733	1.36	2.64E-02	3124.75	3682	3383	2850	2584
snoRNA:Me28S-G764	FBgn0020518	12.75	8	20	7	16	0.76	6.47E-01	9.75	20	0	16	3	0.51	3.19E-01	6.5	13	4	4	5
pio	FBgn0020521	23531.75	24318	21197	25050	23562	1.02	1.00E+00	23931.75	25621	18320	32889	18897	0.94	2.07E-01	22229.25	26448	25360	20411	16698
kraken	FBgn0020545	954.75	848	973	1068	930	1.34	6.16E-03	1283	1399	1029	1576	1128	1.03	6.46E-01	980.75	1228	1071	925	699
bxd	FBgn0020556	1.75	1	0	6	0	0.71	9.21E-01	1.25	1	1	0	3	1.71	7.94E-01	3	1	1	8	2
SA	FBgn0020616	4343.5	4571	4066	4171	4566	1.07	5.98E-01	4630	5109	3824	5545	4042	1.14	7.42E-01	4953.75	6189	5170	4745	3711
Rx	FBgn0020617	1.00E-200	0	0	0	0	5.00E+199	3.60E-01	0.5	0	1	0	1	1	1.00E+00	1.00E-200	0	0	0	0
Rack1	FBgn0020618	36536.75	38517	32344	37853	37433	1.31	7.04E-02	47804.5	57492	32112	63612	38002	1.3	2.36E-01	47602.25	61220	47687	46852	34650
RN-tre	FBgn0020620	5389.25	4753	6995	5384	4425	0.85	2.42E-01	4569.5	4007	3434	6883	3954	1.2	6.99E-01	6466.75	8496	6171	7046	4154
Pkn	FBgn0020621	8087	8917	7638	7371	8422	0.88	1.11E-01	7097	7791	5888	9251	5458	0.94	9.43E-02	7603	9839	7835	7101	5637
Pi3K21B	FBgn0020622	3442.5	3901	2997	3263	3609	0.58	3.73E-10	1984.75	1784	1729	2741	1685	1.11	9.82E-01	3825.25	4883	4085	3498	2835
Osbp	FBgn0020626	2951.25	2738	3153	3095	2819	0.99	8.45E-01	2932.25	3178	2298	3939	2314	1.05	7.60E-01	3089	3720	3267	3029	2340
Mcm7	FBgn0020633	3935.25	4142	3856	3479	4264	1.07	5.95E-01	4199.75	4902	3599	4986	3312	1.3	3.98E-02	5124.5	6088	5542	5004	3864
Lcp65Ag2	FBgn0020637	1.75	0	3	0	4	1.86	5.40E-01	3.25	8	0	1	4	18	1.51E-06	31.5	48	36	30	12
Lcp65Ag1	FBgn0020638	1.00E-200	0	0	0	0	1	1.00E+00	1.00E-200	0	0	0	0	4.50E+200	2.55E-02	4.5	10	8	0	0
Lcp65Af	FBgn0020639	1	0	0	1	3	1.75	7.86E-01	1.75	1	0	6	0	9	2.55E-02	9	18	11	6	1
Lcp65Ae	FBgn0020640	1.00E-200	0	0	0	0	2.50E+199	5.28E-01	0.25	0	0	1	0	1	1.00E+00	1.00E-200	0	0	0	0
Lcp65Ad	FBgn0020641	0.25	0	0	0	1	3	5.92E-01	0.75	0	1	2	0	25	1.29E-03	6.25	8	6	5	6
Lcp65Ac	FBgn0020642	2.75	0	3	0	8	0.73	9.81E-01	2	1	2	0	5	3.64E-201	7.57E-02	1.00E-200	0	0	0	0
Lcp65Ab2	FBgn0020643	43	51	5	64	52	1.2	8.03E-01	51.5	52	62	22	70	1.24	1.00E+00	53.25	72	123	12	6
Lcp65Ab1	FBgn0020644	0.25	0	0	1	0	4.00E-200	5.23E-01	1.00E-200	0	0	0	0	1	1.00E+00	0.25	1	0	0	0
KrT95D	FBgn0020647	1367.75	1701	1060	1299	1411	1.05	8.19E-01	1432.5	1572	1208	1756	1194	1.26	3.16E-01	1730	2411	1746	1591	1172
Trxr-1	FBgn0020653	6077	5395	5976	6156	6781	0.97	7.88E-01	5900.75	6994	5175	6988	4446	1.12	9.87E-01	6784.75	8393	7838	6060	4848
ArfGAP1	FBgn0020655	2054.5	2113	2134	1989	1982	1.06	8.47E-01	2183.5	2534	1539	3010	1651	1.15	7.37E-01	2366.5	3000	2538	2307	1621
eIF-4B	FBgn0020660	25453	26451	25591	27087	22683	1.03	1.00E+00	26250	23969	17414	40005	23612	0.92	2.13E-01	23422	26814	25589	22801	18484
Atet	FBgn0020762	704.75	637	797	745	640	1.22	1.92E-01	858.5	863	701	1199	671	0.69	9.03E-06	488.25	556	559	459	379
Alas	FBgn0020764	1268.5	1296	1456	1153	1169	0.8	6.08E-02	1011.25	1083	895	1243	824	1.11	1.00E+00	1407.5	1633	1655	1362	980
Acp65Aa	FBgn0020765	0.25	0	0	0	1	4.00E-200	5.23E-01	1.00E-200	0	0	0	0	4.00E-200	5.38E-01	1.00E-200	0	0	0	0
PheRS-m	FBgn0020766	1396.5	1357	1737	1316	1176	1.11	7.23E-01	1553.75	1272	1608	2021	1314	1.92	5.93E-03	2681.5	2743	2831	3394	1758
Spred	FBgn0020767	4780.75	5528	4116	4727	4752	0.89	3.39E-01	4271.25	4011	2843	5921	4310	1.18	6.66E-01	5635.75	7543	5861	5303	3836
CG7179	FBgn0020880	0.75	0	1	1	1	0.67	9.02E-01	0.5	1	1	0	0	1.33E-200	2.42E-01	1.00E-200	0	0	0	0
Su(z)12	FBgn0020887	3755	3856	3645	3862	3657	0.97	6.46E-01	3627.75	3877	2912	4696	3026	1.12	8.82E-01	4221.75	5089	4914	3806	3078
Jon25Bi	FBgn0020906	1.00E-200	0	0	0	0	6.00E+200	1.15E-02	6	0	12	1	11	1	1.00E+00	1.00E-200	0	0	0	0
Scp2	FBgn0020907	3.25	5	1	7	0	4.62	1.20E-01	15	0	51	3	6	0.08	9.39E-02	0.25	0	0	1	0
Scp1	FBgn0020908	2.75	2	2	4	3	1.27	9.47E-01	3.5	1	3	10	0	0.09	6.54E-02	0.25	0	0	0	1
Rtc1	FBgn0020909	656.25	668	707	609	641	1.05	9.28E-01	689	856	476	877	547	1.13	8.50E-01	743	866	884	596	626
RpL3	FBgn0020910	46392.5	40539	43346	42687	58998	0.83	2.59E-01	38356.5	51962	34659	40316	26489	1.15	8.87E-01	53469	66624	62781	46890	37581
Ptx1	FBgn0020912	3.25	0	0	4	9	0.62	7.17E-01	2	1	2	3	2	1.38	9.21E-01	4.5	5	9	0	4
Dgkepsilon	FBgn0020930	1178.75	1243	1042	1140	1290	1.14	3.89E-01	1338.5	1597	1078	1640	1039	1.1	1.00E+00	1294.75	1728	1323	1192	936
Crg-1	FBgn0021738	66.5	65	62	51	88	0.62	1.92E-01	41	17	17	80	50	1.03	1.00E+00	68.5	50	93	74	57
C901	FBgn0021742	6.5	9	8	1	8	0.5	4.50E-01	3.25	2	4	3	4	0.77	6.80E-01	5	8	7	4	1
SerRS-m	FBgn0021750	999	988	1045	916	1047	1.07	7.27E-01	1070.25	1254	819	1352	856	1.09	1.00E+00	1093.5	1268	1321	976	809
chb	FBgn0021760	4661.25	5759	3837	4043	5006	0.81	4.37E-02	3762.75	3965	3111	4756	3219	1.02	6.57E-01	4755.75	5974	4982	4613	3454
Nup154	FBgn0021761	4753.75	5087	4198	4604	5126	1.03	9.68E-01	4896	5637	3753	6139	4055	1.25	3.05E-01	5924	8102	6007	5674	3913
sdk	FBgn0021764	12002.5	13682	10281	11292	12755	0.91	3.51E-01	10960.25	11070	8711	15122	8938	1.05	7.86E-01	12653.25	17128	13080	11479	8926
scu	FBgn0021765	1871.5	1419	2124	2022	1921	1.22	2.43E-01	2283.75	2774	1701	2938	1722	1.14	8.95E-01	2133.5	2724	2200	2031	1579
org-1	FBgn0021767	1.75	1	2	0	4	1.71	7.74E-01	3	9	0	2	1	1.43	9.13E-01	2.5	0	5	4	1
nudC	FBgn0021768	6828.5	8572	5795	5648	7299	0.9	3.58E-01	6161.75	7647	4912	7555	4533	0.86	2.48E-02	5894.25	7057	6754	5398	4368
mira	FBgn0021776	82.75	70	90	73	98	0.61	5.72E-02	50.5	47	29	79	47	0.92	5.94E-01	76.5	103	88	67	48
Tapdelta	FBgn0021795	4330	3842	3999	4594	4885	1.19	1.98E-01	5138.25	6166	4384	6245	3758	0.93	2.03E-01	4031.25	4451	4704	3846	3124
Tor	FBgn0021796	3029.25	3391	2615	2740	3371	0.86	1.37E-01	2592.75	3108	2190	3179	1894	1.11	1.00E+00	3359.25	4359	3550	3107	2421
Reph	FBgn0021800	814	983	665	812	796	0.84	1.79E-01	680.25	627	608	948	538	1.13	8.41E-01	923.5	1015	1092	874	713
Vps28	FBgn0021814	878.75	1001	751	802	961	1.31	6.03E-02	1147.75	1356	1045	1361	829	1.46	4.03E-02	1282.75	1509	1645	1148	829
cnk	FBgn0021818	3289.5	3553	3040	3197	3368	0.96	6.14E-01	3159.75	3397	2388	4124	2730	1.19	5.20E-01	3910	5172	4183	3594	2691
DCTN2-p50	FBgn0021825	3740.25	3675	4105	3734	3447	1.18	1.37E-01	4410.5	4758	3704	5694	3486	1.08	9.58E-01	4037	4683	4747	3870	2848
l(2)k14710	FBgn0021847	544	646	510	471	549	1.16	3.76E-01	630.5	711	507	844	460	1.16	7.63E-01	633.5	849	681	565	439
l(2)k14505	FBgn0021856	1253	1377	1147	1094	1394	0.97	7.60E-01	1210	1430	898	1498	1014	0.94	2.08E-01	1173	1369	1442	1042	839
Xbp1	FBgn0021872	8767.5	9794	7975	8811	8490	0.91	3.55E-01	7992	8707	5239	10786	7236	0.72	8.56E-07	6294.5	8901	5965	6103	4209
Nle	FBgn0021874	591	703	516	503	642	1.05	8.16E-01	621.75	791	537	694	465	1.24	4.31E-01	733.75	925	814	691	505
Zfrp8	FBgn0021875	546.25	521	551	483	630	1.21	3.07E-01	658.25	894	471	805	463	1.02	7.23E-01	557	719	592	472	445
ytr	FBgn0021895	50002.5	46353	61550	52574	39533	0.92	5.68E-01	45870	39150	35455	63625	45250	1.25	4.87E-01	62352.75	69522	70982	63758	45149
RFeSP	FBgn0021906	1664.5	1871	1440	1692	1655	1.11	4.00E-01	1840.5	1954	1600	2197	1611	1.36	1.91E-02	2265	2629	2554	2159	1718
Coprox	FBgn0021944	1290.25	1341	1304	1241	1275	1	1.00E+00	1295	1575	1069	1547	989	1.05	7.23E-01	1353	1688	1646	1161	917
Fatp	FBgn0021953	689.75	683	679	670	727	1.21	9.70E-02	831.25	915	741	1027	642	1.18	5.50E-01	816.25	1002	907	740	616
ND-PDSW	FBgn0021967	662.5	911	418	554	767	0.95	8.53E-01	630.75	825	509	688	501	1.38	1.71E-01	912.5	1070	1067	885	628
l(2)k09913	FBgn0021979	6044.25	4575	7149	6849	5604	1.13	5.30E-01	6817	7304	4662	9643	5659	1.1	1.00E+00	6659.5	8036	7219	6325	5058
Rs1	FBgn0021995	4268.75	4433	4599	4377	3666	0.99	8.44E-01	4205.25	4240	3055	5529	3997	1.2	4.40E-01	5142.25	6414	5789	4658	3708
eIF-3p40	FBgn0022023	12614.75	11493	13785	11805	13376	1.11	5.16E-01	13943.5	16358	11063	16740	11613	0.9	7.23E-02	11413.25	13024	13602	10643	8384
Vps25	FBgn0022027	712.25	455	953	927	514	1.49	8.57E-02	1060.25	1079	482	1667	1013	1.06	9.32E-01	754	984	699	778	555
l(2)k01209	FBgn0022029	2569.5	2825	2318	2400	2735	0.97	7.40E-01	2501.5	2916	2005	3170	1915	0.96	2.02E-01	2467.5	2969	2703	2438	1760
Nnp-1	FBgn0022069	5707	5893	6170	5848	4917	0.96	6.33E-01	5460	5367	4184	7266	5023	1.16	6.80E-01	6636.5	8384	7253	6176	4733
Vha36-1	FBgn0022097	2330.5	2481	2298	2207	2336	1.06	7.40E-01	2478	2764	1885	3230	2033	0.92	5.95E-02	2145.5	2632	2393	2052	1505
l(2)k05819	FBgn0022153	3927.25	4693	3319	3571	4126	0.9	3.26E-01	3524.5	4116	2774	4244	2964	1.13	9.03E-01	4438	6076	4478	4183	3015
Gpo-1	FBgn0022160	170.5	217	102	163	200	2.23	8.16E-08	380.25	422	286	487	326	2.92	5.58E-12	498.5	609	598	496	291
Cas	FBgn0022213	9480.5	10112	8894	8714	10202	0.91	2.87E-01	8610	9748	6526	11162	7004	1.07	9.25E-01	10142.75	12581	10963	9515	7512
ubl	FBgn0022224	486.5	426	549	467	504	1.46	1.02E-01	710.25	837	417	1053	534	1.08	9.82E-01	523.25	707	571	432	383
lolal	FBgn0022238	11353	11655	14161	10186	9410	0.86	5.54E-01	9764.5	8233	10032	12985	7808	1.29	5.43E-01	14611.25	15445	15867	17904	9229
Rpp30	FBgn0022246	1152.75	1087	1254	1170	1100	1.3	1.59E-02	1496.5	1650	1102	1964	1270	1.3	8.32E-02	1499.5	1560	1689	1530	1219
KdelR	FBgn0022268	22943.75	23661	29367	20902	17845	0.97	8.35E-01	22281	21098	17290	29699	21037	0.62	3.62E-08	14249	15712	16095	14841	10348
l(2)09851	FBgn0022288	1687.5	1788	1620	1589	1753	1.03	1.00E+00	1742.5	2013	1189	2320	1448	1.13	8.31E-01	1914.5	2372	2163	1749	1374
dnk	FBgn0022338	1825.5	1569	2234	1773	1726	0.68	1.57E-05	1250	1323	943	1756	978	0.95	3.02E-01	1732.25	1851	2008	1685	1385
CG3760	FBgn0022343	7367.25	9619	6517	6347	6986	0.9	2.93E-01	6631	7981	4607	8365	5571	0.91	8.34E-02	6734.75	8365	7710	6172	4692
CG10340	FBgn0022344	1382.75	1327	1352	1424	1428	1.17	2.41E-01	1615.5	1834	1366	2024	1238	1.1	1.00E+00	1518.5	1610	1761	1544	1159
CG1910	FBgn0022349	11668.5	13249	11104	11005	11316	1.07	5.97E-01	12533.75	13314	9975	15553	11293	1.11	9.97E-01	12981.5	16557	14108	12326	8935
Tsf1	FBgn0022355	309.25	283	389	265	300	0.92	8.30E-01	283.5	225	347	322	240	1.16	9.17E-01	359.75	374	540	313	212
Sodh-2	FBgn0022359	11.75	10	11	16	10	1.6	3.43E-01	18.75	23	18	14	20	1.98	2.60E-01	23.25	39	27	13	14
Pur-alpha	FBgn0022361	3009.5	3717	2334	2926	3061	1.1	6.15E-01	3296.5	3122	2304	4734	3026	1.06	8.62E-01	3179.75	4144	3297	3100	2178
Pka-R2	FBgn0022382	1013.5	1218	795	1086	955	1.06	8.72E-01	1075	1005	769	1581	945	1.17	7.52E-01	1186	1578	1256	1147	763
D19B	FBgn0022699	914.75	1054	864	799	942	1	9.94E-01	917	1067	762	1159	680	1.29	1.14E-01	1182.5	1411	1311	1158	850
Cht4	FBgn0022700	3.5	13	0	1	0	0.07	2.92E-01	0.25	0	0	0	1	0.14	4.12E-01	0.5	0	0	2	0
Cht2	FBgn0022702	2900	2767	2944	2826	3063	1.22	1.27E-01	3548	4890	2909	3917	2476	1.06	8.44E-01	3067.75	3911	3491	2650	2219
Adk2	FBgn0022708	6584.25	5405	7259	7029	6644	1.29	7.70E-02	8471.75	9266	6744	11371	6506	1.25	3.87E-01	8221.5	9812	8953	7802	6319
Adk1	FBgn0022709	304	299	309	261	347	1.22	3.33E-01	369.5	383	258	523	314	1.05	9.31E-01	318.75	369	323	331	252
Ac13E	FBgn0022710	411.75	359	467	391	430	0.84	2.16E-01	344.5	300	298	501	279	1.82	1.21E-05	748	831	860	633	668
zf30C	FBgn0022720	7154.75	7121	7248	7208	7042	1.1	5.29E-01	7866.75	8366	6187	10931	5983	1.12	9.39E-01	8026.5	9727	9462	7303	5614
Taf8	FBgn0022724	1248	1096	1387	1418	1091	1.04	1.00E+00	1301	1382	904	1877	1041	1.11	1.00E+00	1384.25	1668	1456	1429	984
Sin3A	FBgn0022764	23018.75	28304	19433	21012	23326	0.97	8.06E-01	22296	23159	18201	29414	18410	1.16	7.51E-01	26593.75	34324	28948	24200	18903
Pp2C1	FBgn0022768	1981	2039	1906	1923	2056	1.02	9.81E-01	2024.5	2092	1853	2591	1562	1.3	1.23E-01	2585	3324	2912	2233	1871
Peritrophin-A	FBgn0022770	46	48	51	42	43	0.93	8.94E-01	43	57	36	50	29	1.24	8.63E-01	57	86	60	45	37
Orc1	FBgn0022772	1298	1117	1596	1263	1216	0.92	4.89E-01	1198.75	1242	971	1601	981	1.08	9.68E-01	1397	1521	1811	1195	1061
Oat	FBgn0022774	43.5	56	13	47	58	1.28	6.05E-01	55.75	60	54	48	61	0.88	7.24E-01	38.25	64	35	24	30
Hira	FBgn0022786	967	930	950	942	1046	1.03	9.79E-01	998.5	1216	866	1243	669	1.2	5.18E-01	1161.75	1401	1327	1053	866
Hel89B	FBgn0022787	5067.25	6248	4050	4503	5468	1.01	1.00E+00	5119.75	5647	4257	6239	4336	1.13	9.02E-01	5729.25	7981	5726	5299	3911
Cad96Ca	FBgn0022800	2278.75	2979	1570	1891	2675	1.09	5.71E-01	2492.25	2945	1948	3031	2045	0.96	3.73E-01	2190.75	2920	2232	2145	1466
Df31	FBgn0022893	222593	269631	180610	189680	250451	0.94	7.41E-01	209081	246901	175947	246275	167201	0.9	2.36E-01	200671	244243	222818	191129	144494
D19A	FBgn0022935	2067.5	2328	1921	2061	1960	1.03	9.20E-01	2130	2273	1719	2680	1848	1.26	1.99E-01	2595.5	3103	2945	2542	1792
CycH	FBgn0022936	1224	1399	1147	1021	1329	0.96	6.56E-01	1170	1407	934	1494	845	0.95	2.61E-01	1161.5	1420	1330	1047	849
Cbp80	FBgn0022942	5999.25	5229	6597	6940	5231	1.06	9.09E-01	6333.25	5879	4688	9044	5722	1.33	1.75E-01	7960	10000	8564	7624	5652
Cbp20	FBgn0022943	1522	1789	1362	1372	1565	1.05	8.80E-01	1597.5	1961	1170	1953	1306	0.94	3.27E-01	1431.25	1658	1614	1328	1125
yps	FBgn0022959	30434	26063	33339	35220	27114	0.94	6.06E-01	28688.25	26619	21411	40832	25891	1.38	9.39E-02	41976.25	50098	47854	38498	31455
vimar	FBgn0022960	5348.5	4642	5849	5908	4995	0.85	6.32E-02	4535.5	4271	3203	6794	3874	1.06	8.42E-01	5658.75	6838	6208	5486	4103
rpk	FBgn0022981	642	759	402	707	700	1.65	3.65E-06	1059.25	1199	792	1361	885	2.91	1.45E-25	1866	2284	1918	1787	1475
qkr58E-3	FBgn0022984	8585.75	8880	8669	7668	9126	0.81	1.88E-02	6975.75	6659	5716	9303	6225	1.01	5.03E-01	8679.75	10318	10429	8065	5907
qkr58E-2	FBgn0022985	4617.75	4750	4647	4608	4466	0.91	3.19E-01	4200.5	4101	3419	5471	3811	1.09	1.00E+00	5043.75	5971	5821	4692	3691
qkr58E-1	FBgn0022986	9146.75	9883	8801	9072	8831	0.98	8.53E-01	8987.75	8661	6738	11903	8649	1.26	2.03E-01	11486	13842	12794	11902	7406
qkr54B	FBgn0022987	5795.25	6265	5272	5705	5939	0.95	6.31E-01	5483	5269	4176	7320	5167	1.08	9.50E-01	6251.25	8119	6699	5933	4254
mth	FBgn0023000	9544.5	10463	8976	9074	9665	0.03	2.27E-257	332.75	294	196	600	241	0.73	5.80E-05	6937.25	7883	7726	6352	5788
melt	FBgn0023001	2998.5	3239	2722	2773	3260	0.78	1.03E-02	2352	2611	2151	2794	1852	1.21	4.34E-01	3640.25	4709	3893	3486	2473
CRMP	FBgn0023023	1805.5	1575	2227	1820	1600	1.86	3.19E-12	3364	3256	2537	4607	3056	0.63	1.46E-10	1133.75	1263	1370	1158	744
Clk	FBgn0023076	2.25	5	1	2	1	0.78	8.66E-01	1.75	2	0	4	1	1.33	9.75E-01	3	6	4	0	2
gek	FBgn0023081	3678.75	3876	3517	3724	3598	0.97	6.49E-01	3567.25	3805	2737	4756	2971	0.99	3.18E-01	3654.5	4662	4032	3282	2642
fray	FBgn0023083	3298.5	3196	3255	3125	3618	0.88	1.26E-01	2906.25	2769	2287	4001	2568	1.02	5.51E-01	3367.25	4010	3781	3074	2604
dtr	FBgn0023090	260.25	260	331	234	216	0.6	2.76E-02	155.5	139	114	197	172	0.82	2.42E-01	213.5	376	178	167	133
dimm	FBgn0023091	1.00E-200	0	0	0	0	1	1.00E+00	1.00E-200	0	0	0	0	1	1.00E+00	1.00E-200	0	0	0	0
cyc	FBgn0023094	1588.5	1574	1297	1676	1807	1.2	1.05E-01	1904	2258	1408	2337	1613	1.01	5.43E-01	1605.25	1885	1730	1644	1162
caps	FBgn0023095	3635.25	3600	3730	3662	3549	0.95	5.61E-01	3457	3317	2531	4837	3143	1.4	9.90E-03	5105	6470	5957	4192	3801
btv	FBgn0023096	113.5	200	128	57	69	0.54	1.57E-01	61.5	34	30	81	101	0.58	1.20E-01	65.5	89	76	53	44
bon	FBgn0023097	9234.75	9726	9212	9567	8434	0.86	1.08E-01	7896.75	6745	6156	11436	7250	1.36	3.35E-02	12561.5	14888	14870	11098	9390
aay	FBgn0023129	108.25	136	66	105	126	0.96	9.78E-01	103.75	109	98	117	91	0.71	1.03E-01	77	91	85	75	57
a6	FBgn0023130	1086.25	1016	1128	1099	1102	0.95	5.23E-01	1027.75	1133	842	1411	725	1.08	9.78E-01	1177.25	1532	1288	1002	887
Uba1	FBgn0023143	35933.75	35606	39910	36815	31404	0.93	5.44E-01	33587	29379	23036	51378	30555	1.24	4.83E-01	44632.25	50801	54314	41960	31454
[truncated: 11,896 more rows]
