# Supplementary material for: Transcriptional responses to hyperplastic MRL signalling in Drosophila
Source: Open Biol. 2017 Feb 1;7(2):160306. doi: 10.1098/rsob.160306 (PMC5356444; doi:10.1098/rsob.160306)
Supplement: Table S2. Biological Process Ontology (BP-GO) term enrichment in genes showing their expression affected by pico and mrtf. [file rsob160306supp4.xlsx]

## Sheet: pico_downregulated
Functional Group	BP-GO number	BP-GO description	Enrichment	p-Value	Flybase ID
Development –morphogenesis	GO:0007444	imaginal disc development	2.72217	5.73514e-11	FBGN0041604, FBGN0026598, FBGN0020224, FBGN0001075, FBGN0011224, FBGN0013343, FBGN0000658, FBGN0000273, FBGN0002413, FBGN0002552, FBGN0026415, FBGN0000083, FBGN0011739, FBGN0000382, FBGN0004893, FBGN0004892, FBGN0004657, FBGN0014343, FBGN0003463, FBGN0003997, FBGN0243486, FBGN0003326, FBGN0004854, FBGN0030018, FBGN0003944, FBGN0086901, FBGN0004511, FBGN0031885, FBGN0003896, FBGN0001253, FBGN00025…
Development –morphogenesis	GO:0009791	post-embryonic development	2.58418	3.86063e-10	FBGN0041604, FBGN0026598, FBGN0020224, FBGN0001075, FBGN0011224, FBGN0000449, FBGN0000658, FBGN0000273, FBGN0002413, FBGN0029117, FBGN0004893, FBGN0004892, FBGN0004657, FBGN0014343, FBGN0003463, FBGN0003997, FBGN0003326, FBGN0004854, FBGN0030018, FBGN0015925, FBGN0000568, FBGN0003944, FBGN0086901, FBGN0004511, FBGN0031885, FBGN0034262, FBGN0001253, FBGN0002577, FBGN0001250, FBGN0086898, FBGN00283…
Development –morphogenesis	GO:0048569	post-embryonic organ development	2.97739	6.75964e-10	FBGN0041604, FBGN0001253, FBGN0002577, FBGN0001250, FBGN0086898, FBGN0020224, FBGN0028369, FBGN0011224, FBGN0001075, FBGN0004648, FBGN0025525, FBGN0003513, FBGN0010825, FBGN0003319, FBGN0000463, FBGN0011758, FBGN0000658, FBGN0002413, FBGN0000273, FBGN0035632, FBGN0004893, FBGN0004892, FBGN0043900, FBGN0024189, FBGN0001085, FBGN0004870, FBGN0004657, FBGN0014343, FBGN0003463, FBGN0003997, FBGN00033…
Development –morphogenesis	GO:0007560	imaginal disc morphogenesis	2.96179	2.25431e-09	FBGN0041604, FBGN0001253, FBGN0002577, FBGN0001250, FBGN0086898, FBGN0020224, FBGN0011224, FBGN0001075, FBGN0004648, FBGN0025525, FBGN0003513, FBGN0010825, FBGN0003319, FBGN0000463, FBGN0011758, FBGN0000658, FBGN0002413, FBGN0000273, FBGN0035632, FBGN0004893, FBGN0004892, FBGN0043900, FBGN0001085, FBGN0004870, FBGN0004657, FBGN0014343, FBGN0003463, FBGN0003997, FBGN0003326, FBGN0004198, FBGN00048…
Development –morphogenesis	GO:0048563	post-embryonic organ morphogenesis	2.96179	2.25431e-09	FBGN0041604, FBGN0001253, FBGN0002577, FBGN0001250, FBGN0086898, FBGN0020224, FBGN0011224, FBGN0001075, FBGN0004648, FBGN0025525, FBGN0003513, FBGN0010825, FBGN0003319, FBGN0000463, FBGN0011758, FBGN0000658, FBGN0002413, FBGN0000273, FBGN0035632, FBGN0004893, FBGN0004892, FBGN0043900, FBGN0001085, FBGN0004870, FBGN0004657, FBGN0014343, FBGN0003463, FBGN0003997, FBGN0003326, FBGN0004198, FBGN00048…
Development –morphogenesis	GO:0002165	instar larval or pupal development	2.5283	2.97295e-09	FBGN0041604, FBGN0026598, FBGN0020224, FBGN0011224, FBGN0001075, FBGN0000449, FBGN0000658, FBGN0000273, FBGN0002413, FBGN0029117, FBGN0004893, FBGN0004892, FBGN0004657, FBGN0014343, FBGN0003997, FBGN0003463, FBGN0003326, FBGN0004854, FBGN0030018, FBGN0015925, FBGN0000568, FBGN0003944, FBGN0086901, FBGN0004511, FBGN0031885, FBGN0034262, FBGN0001253, FBGN0002577, FBGN0001250, FBGN0086898, FBGN00046…
Development –morphogenesis	GO:0000902	cell morphogenesis	2.43981	6.42682e-09	FBGN0041604, FBGN0032891, FBGN0026598, FBGN0250876, FBGN0010583, FBGN0003165, FBGN0020224, FBGN0001075, FBGN0011771, FBGN0000658, FBGN0000479, FBGN0002413, FBGN0016059, FBGN0010238, FBGN0040080, FBGN0001168, FBGN0000382, FBGN0004657, FBGN0014343, FBGN0003651, FBGN0003326, FBGN0030018, FBGN0010768, FBGN0004511, FBGN0003896, FBGN0014011, FBGN0004606, FBGN0002577, FBGN0001250, FBGN0086898, FBGN00344…
Development –morphogenesis	GO:0060429	epithelium development	3.02869	2.94132e-08	FBGN0086898, FBGN0038755, FBGN0020224, FBGN0001075, FBGN0000449, FBGN0003319, FBGN0000463, FBGN0086357, FBGN0002413, FBGN0000299, FBGN0000658, FBGN0010113, FBGN0015609, FBGN0010238, FBGN0000719, FBGN0010894, FBGN0011739, FBGN0000382, FBGN0014135, FBGN0001085, FBGN0004657, FBGN0014343, FBGN0003651, FBGN0003486, FBGN0003326, FBGN0030018, FBGN0086901, FBGN0037917, FBGN0000097, FBGN0020299, FBGN00005…
Development –morphogenesis	GO:0002009	morphogenesis of an epithelium	3.06744	3.70601e-08	FBGN0038755, FBGN0020224, FBGN0086898, FBGN0001075, FBGN0000449, FBGN0003319, FBGN0000463, FBGN0086357, FBGN0002413, FBGN0000299, FBGN0000658, FBGN0010113, FBGN0015609, FBGN0010238, FBGN0000719, FBGN0011739, FBGN0000382, FBGN0014135, FBGN0001085, FBGN0004657, FBGN0014343, FBGN0003651, FBGN0003486, FBGN0003326, FBGN0030018, FBGN0086901, FBGN0037917, FBGN0000097, FBGN0020299, FBGN0000547, FBGN00038…
Development –morphogenesis	GO:0032989	cellular component morphogenesis	2.20676	6.18564e-08	FBGN0041604, FBGN0032891, FBGN0026598, FBGN0250876, FBGN0010583, FBGN0003165, FBGN0020224, FBGN0001075, FBGN0011771, FBGN0000658, FBGN0000479, FBGN0002413, FBGN0016059, FBGN0010238, FBGN0040080, FBGN0001168, FBGN0000382, FBGN0004657, FBGN0014343, FBGN0003651, FBGN0003326, FBGN0030018, FBGN0010768, FBGN0086906, FBGN0004511, FBGN0003896, FBGN0014011, FBGN0004606, FBGN0002577, FBGN0001250, FBGN00868…
Development –morphogenesis	GO:0048737	imaginal disc-derived appendage development	2.92898	6.58899e-08	FBGN0041604, FBGN0002577, FBGN0001250, FBGN0020224, FBGN0086898, FBGN0011224, FBGN0001075, FBGN0013343, FBGN0004648, FBGN0025525, FBGN0003513, FBGN0010825, FBGN0000463, FBGN0002413, FBGN0000273, FBGN0000658, FBGN0035632, FBGN0004893, FBGN0004892, FBGN0043900, FBGN0001085, FBGN0004870, FBGN0004657, FBGN0014343, FBGN0003463, FBGN0003997, FBGN0003326, FBGN0004198, FBGN0024244, FBGN0003944, FBGN00869…
Development –morphogenesis	GO:0048736	appendage development	2.89326	8.78604e-08	FBGN0041604, FBGN0002577, FBGN0001250, FBGN0020224, FBGN0086898, FBGN0011224, FBGN0001075, FBGN0013343, FBGN0004648, FBGN0025525, FBGN0003513, FBGN0010825, FBGN0000463, FBGN0002413, FBGN0000273, FBGN0000658, FBGN0035632, FBGN0004893, FBGN0004892, FBGN0043900, FBGN0001085, FBGN0004870, FBGN0004657, FBGN0014343, FBGN0003463, FBGN0003997, FBGN0003326, FBGN0004198, FBGN0024244, FBGN0003944, FBGN00869…
Development –morphogenesis	GO:0048729	tissue morphogenesis	2.88155	9.71757e-08	FBGN0086898, FBGN0038755, FBGN0020224, FBGN0001075, FBGN0000449, FBGN0003319, FBGN0000463, FBGN0086357, FBGN0002413, FBGN0000299, FBGN0000658, FBGN0010113, FBGN0015609, FBGN0010238, FBGN0000719, FBGN0011739, FBGN0000382, FBGN0014135, FBGN0001085, FBGN0004657, FBGN0014343, FBGN0003651, FBGN0003486, FBGN0003326, FBGN0030018, FBGN0003944, FBGN0086901, FBGN0037917, FBGN0000097, FBGN0020299, FBGN00005…
Development –morphogenesis	GO:0035114	imaginal disc-derived appendage morphogenesis	2.88776	1.51481e-07	FBGN0041604, FBGN0002577, FBGN0001250, FBGN0020224, FBGN0086898, FBGN0011224, FBGN0001075, FBGN0004648, FBGN0025525, FBGN0003513, FBGN0010825, FBGN0000463, FBGN0002413, FBGN0000273, FBGN0000658, FBGN0035632, FBGN0004893, FBGN0004892, FBGN0043900, FBGN0001085, FBGN0004870, FBGN0004657, FBGN0014343, FBGN0003463, FBGN0003997, FBGN0003326, FBGN0004198, FBGN0024244, FBGN0003944, FBGN0086901, FBGN00045…
Development –morphogenesis	GO:0048707	instar larval or pupal morphogenesis	2.48622	1.83373e-07	FBGN0041604, FBGN0001253, FBGN0002577, FBGN0001250, FBGN0086898, FBGN0020224, FBGN0011224, FBGN0001075, FBGN0004648, FBGN0025525, FBGN0003513, FBGN0010825, FBGN0003319, FBGN0000463, FBGN0011758, FBGN0000658, FBGN0000273, FBGN0002413, FBGN0035632, FBGN0004893, FBGN0004892, FBGN0043900, FBGN0001085, FBGN0004870, FBGN0004657, FBGN0014343, FBGN0003463, FBGN0003997, FBGN0003326, FBGN0004198, FBGN00048…
Development –morphogenesis	GO:0035107	appendage morphogenesis	2.85196	2.01467e-07	FBGN0041604, FBGN0002577, FBGN0001250, FBGN0020224, FBGN0086898, FBGN0011224, FBGN0001075, FBGN0004648, FBGN0025525, FBGN0003513, FBGN0010825, FBGN0000463, FBGN0002413, FBGN0000273, FBGN0000658, FBGN0035632, FBGN0004893, FBGN0004892, FBGN0043900, FBGN0001085, FBGN0004870, FBGN0004657, FBGN0014343, FBGN0003463, FBGN0003997, FBGN0003326, FBGN0004198, FBGN0024244, FBGN0003944, FBGN0086901, FBGN00045…
Development –morphogenesis	GO:0030182	neuron differentiation	2.32027	2.7406e-07	FBGN0041604, FBGN0026598, FBGN0004606, FBGN0250876, FBGN0010583, FBGN0085450, FBGN0001250, FBGN0003165, FBGN0011259, FBGN0000576, FBGN0043884, FBGN0000463, FBGN0011771, FBGN0011758, FBGN0000479, FBGN0040505, FBGN0016059, FBGN0015609, FBGN0010238, FBGN0023001, FBGN0011739, FBGN0000382, FBGN0001168, FBGN0259210, FBGN0043900, FBGN0025743, FBGN0001085, FBGN0011217, FBGN0021760, FBGN0004657, FBGN00033…
Development –morphogenesis	GO:0009886	post-embryonic morphogenesis	2.44396	2.85521e-07	FBGN0041604, FBGN0001253, FBGN0002577, FBGN0001250, FBGN0086898, FBGN0020224, FBGN0011224, FBGN0001075, FBGN0004648, FBGN0025525, FBGN0003513, FBGN0010825, FBGN0003319, FBGN0000463, FBGN0011758, FBGN0000658, FBGN0000273, FBGN0002413, FBGN0035632, FBGN0004893, FBGN0004892, FBGN0043900, FBGN0001085, FBGN0004870, FBGN0004657, FBGN0014343, FBGN0003463, FBGN0003997, FBGN0003326, FBGN0004198, FBGN00048…
Development –morphogenesis	GO:0009792	embryonic development ending in birth or egg hatching	2.88856	4.03545e-07	FBGN0026598, FBGN0004606, FBGN0250876, FBGN0017572, FBGN0003165, FBGN0028369, FBGN0000449, FBGN0003499, FBGN0000576, FBGN0087040, FBGN0086357, FBGN0000299, FBGN0016059, FBGN0004889, FBGN0015075, FBGN0036165, FBGN0024189, FBGN0000316, FBGN0004657, FBGN0014343, FBGN0003997, FBGN0003651, FBGN0003486, FBGN0030018, FBGN0086906, FBGN0086901, FBGN0000097, FBGN0000547, FBGN0003896, FBGN0014011
Development –morphogenesis	GO:0007552	metamorphosis	2.3832	5.50416e-07	FBGN0041604, FBGN0001253, FBGN0002577, FBGN0001250, FBGN0086898, FBGN0020224, FBGN0011224, FBGN0001075, FBGN0004648, FBGN0025525, FBGN0003513, FBGN0010825, FBGN0003319, FBGN0000463, FBGN0011758, FBGN0000658, FBGN0000273, FBGN0002413, FBGN0035632, FBGN0004893, FBGN0004892, FBGN0043900, FBGN0001085, FBGN0004870, FBGN0004657, FBGN0014343, FBGN0003463, FBGN0003997, FBGN0003326, FBGN0004198, FBGN00048…
Development –morphogenesis	GO:0035120	post-embryonic appendage morphogenesis	2.82549	6.46328e-07	FBGN0041604, FBGN0002577, FBGN0001250, FBGN0020224, FBGN0086898, FBGN0001075, FBGN0011224, FBGN0004648, FBGN0025525, FBGN0010825, FBGN0000463, FBGN0002413, FBGN0000273, FBGN0000658, FBGN0035632, FBGN0004893, FBGN0004892, FBGN0043900, FBGN0004870, FBGN0001085, FBGN0004657, FBGN0014343, FBGN0003463, FBGN0003326, FBGN0004198, FBGN0024244, FBGN0003944, FBGN0086901, FBGN0004511, FBGN0000547
Development –morphogenesis	GO:0001700	embryonic development via the syncytial blastoderm	2.82197	1.71319e-06	FBGN0026598, FBGN0004606, FBGN0250876, FBGN0017572, FBGN0003165, FBGN0028369, FBGN0000449, FBGN0003499, FBGN0000576, FBGN0086357, FBGN0000299, FBGN0016059, FBGN0004889, FBGN0015075, FBGN0036165, FBGN0024189, FBGN0000316, FBGN0004657, FBGN0014343, FBGN0003997, FBGN0003651, FBGN0003486, FBGN0030018, FBGN0086901, FBGN0000097, FBGN0000547, FBGN0003896, FBGN0014011
Development –morphogenesis	GO:0007480	imaginal disc-derived leg morphogenesis	7.43722	3.85088e-06	FBGN0024244, FBGN0004893, FBGN0000463, FBGN0004892, FBGN0003944, FBGN0000658, FBGN0000273, FBGN0004870, FBGN0025525, FBGN0010825
Development –morphogenesis	GO:0035127	post-embryonic limb morphogenesis	7.43722	3.85088e-06	FBGN0024244, FBGN0004893, FBGN0000463, FBGN0004892, FBGN0003944, FBGN0000658, FBGN0000273, FBGN0004870, FBGN0025525, FBGN0010825
Development –morphogenesis	GO:0035109	imaginal disc-derived limb morphogenesis	7.18931	5.27922e-06	FBGN0024244, FBGN0004893, FBGN0000463, FBGN0004892, FBGN0003944, FBGN0000658, FBGN0000273, FBGN0004870, FBGN0025525, FBGN0010825
Development –morphogenesis	GO:0007424	open tracheal system development	3.10127	6.66531e-06	FBGN0001168, FBGN0014135, FBGN0000382, FBGN0001250, FBGN0004657, FBGN0038755, FBGN0003997, FBGN0003499, FBGN0000576, FBGN0004198, FBGN0002543, FBGN0003944, FBGN0000463, FBGN0086901, FBGN0002552, FBGN0010113, FBGN0037917, FBGN0020299, FBGN0010894, FBGN0010238, FBGN0011739, FBGN0014011
Development –morphogenesis	GO:0060541	respiratory system development	3.10127	6.66531e-06	FBGN0001168, FBGN0014135, FBGN0000382, FBGN0001250, FBGN0004657, FBGN0038755, FBGN0003997, FBGN0003499, FBGN0000576, FBGN0004198, FBGN0002543, FBGN0003944, FBGN0000463, FBGN0086901, FBGN0002552, FBGN0010113, FBGN0037917, FBGN0020299, FBGN0010894, FBGN0010238, FBGN0011739, FBGN0014011
Development –morphogenesis	GO:0007478	leg disc morphogenesis	6.9574	7.13876e-06	FBGN0024244, FBGN0004893, FBGN0000463, FBGN0004892, FBGN0003944, FBGN0000658, FBGN0000273, FBGN0004870, FBGN0025525, FBGN0010825
Development –morphogenesis	GO:0035110	leg morphogenesis	6.08326	7.54406e-06	FBGN0024244, FBGN0004893, FBGN0000463, FBGN0004892, FBGN0003944, FBGN0000658, FBGN0000273, FBGN0004870, FBGN0025525, FBGN0003513, FBGN0010825
Development –morphogenesis	GO:0060284	regulation of cell development	3.29281	8.17814e-06	FBGN0000382, FBGN0025743, FBGN0019972, FBGN0003165, FBGN0011217, FBGN0003483, FBGN0013469, FBGN0003997, FBGN0013343, FBGN0003513, FBGN0016034, FBGN0002973, FBGN0000463, FBGN0000273, FBGN0000097, FBGN0015609, FBGN0026375, FBGN0011739, FBGN0000547, FBGN0014011
Development –morphogenesis	GO:0035108	limb morphogenesis	5.93118	9.65021e-06	FBGN0024244, FBGN0004893, FBGN0000463, FBGN0004892, FBGN0003944, FBGN0000658, FBGN0000273, FBGN0004870, FBGN0025525, FBGN0003513, FBGN0010825
Development –morphogenesis	GO:0060173	limb development	5.93118	9.65021e-06	FBGN0024244, FBGN0004893, FBGN0000463, FBGN0004892, FBGN0003944, FBGN0000658, FBGN0000273, FBGN0004870, FBGN0025525, FBGN0003513, FBGN0010825
Development –morphogenesis	GO:0001751	compound eye photoreceptor cell differentiation	3.4975	1.17671e-05	FBGN0001168, FBGN0000382, FBGN0259210, FBGN0025743, FBGN0001085, FBGN0011217, FBGN0003651, FBGN0003326, FBGN0004854, FBGN0043884, FBGN0000463, FBGN0011758, FBGN0040505, FBGN0000097, FBGN0023001, FBGN0011739, FBGN0014011, FBGN0003870
Development –morphogenesis	GO:0048598	embryonic morphogenesis	2.5767	1.46749e-05	FBGN0028380, FBGN0026598, FBGN0003165, FBGN0000449, FBGN0003499, FBGN0002528, FBGN0086357, FBGN0000299, FBGN0002552, FBGN0010238, FBGN0000719, FBGN0004893, FBGN0036165, FBGN0004657, FBGN0003463, FBGN0003997, FBGN0003486, FBGN0004198, FBGN0024244, FBGN0030018, FBGN0003944, FBGN0086901, FBGN0020299, FBGN0000097, FBGN0000547, FBGN0003896, FBGN0014011
Development –morphogenesis	GO:0035218	leg disc development	5.07481	1.59555e-05	FBGN0004854, FBGN0024244, FBGN0004893, FBGN0000463, FBGN0004892, FBGN0003944, FBGN0011758, FBGN0000658, FBGN0000273, FBGN0004870, FBGN0025525, FBGN0010825
Development –morphogenesis	GO:0007389	pattern specification process	1.97706	1.8556e-05	FBGN0041604, FBGN0026598, FBGN0002577, FBGN0003165, FBGN0020224, FBGN0001075, FBGN0010825, FBGN0003513, FBGN0000576, FBGN0016034, FBGN0002973, FBGN0000463, FBGN0011758, FBGN0000658, FBGN0000273, FBGN0002552, FBGN0015609, FBGN0000533, FBGN0000719, FBGN0004889, FBGN0000083, FBGN0000382, FBGN0001168, FBGN0004893, FBGN0004892, FBGN0043900, FBGN0004449, FBGN0001085, FBGN0004396, FBGN0003483, FBGN00034…
Development –morphogenesis	GO:0001754	eye photoreceptor cell differentiation	3.34675	2.13447e-05	FBGN0001168, FBGN0000382, FBGN0259210, FBGN0025743, FBGN0001085, FBGN0011217, FBGN0003651, FBGN0003326, FBGN0004854, FBGN0043884, FBGN0000463, FBGN0011758, FBGN0040505, FBGN0000097, FBGN0023001, FBGN0011739, FBGN0014011, FBGN0003870
Development –morphogenesis	GO:0048858	cell projection morphogenesis	2.22419	2.81139e-05	FBGN0041604, FBGN0032891, FBGN0026598, FBGN0004606, FBGN0250876, FBGN0010583, FBGN0001250, FBGN0003165, FBGN0034487, FBGN0000576, FBGN0011259, FBGN0011771, FBGN0000479, FBGN0040505, FBGN0016059, FBGN0015609, FBGN0010238, FBGN0014135, FBGN0023090, FBGN0043900, FBGN0001085, FBGN0004657, FBGN0021760, FBGN0003301, FBGN0005775, FBGN0004198, FBGN0002543, FBGN0010768, FBGN0003285, FBGN0000097, FBGN00314…
Development –morphogenesis	GO:0001745	compound eye morphogenesis	2.41561	3.16741e-05	FBGN0086898, FBGN0001075, FBGN0043884, FBGN0000463, FBGN0011758, FBGN0002413, FBGN0000658, FBGN0040505, FBGN0037218, FBGN0015609, FBGN0023001, FBGN0011739, FBGN0001168, FBGN0000382, FBGN0259210, FBGN0025743, FBGN0001085, FBGN0011217, FBGN0014343, FBGN0003997, FBGN0003651, FBGN0003326, FBGN0004854, FBGN0003285, FBGN0000097, FBGN0000542, FBGN0003870, FBGN0014011
Development –morphogenesis	GO:0048592	eye morphogenesis	2.32517	4.4239e-05	FBGN0086898, FBGN0001075, FBGN0043884, FBGN0000463, FBGN0011758, FBGN0002413, FBGN0000658, FBGN0040505, FBGN0037218, FBGN0015609, FBGN0023001, FBGN0011739, FBGN0001168, FBGN0000382, FBGN0259210, FBGN0025743, FBGN0001085, FBGN0011217, FBGN0014343, FBGN0003997, FBGN0003651, FBGN0003326, FBGN0004854, FBGN0003285, FBGN0003444, FBGN0000097, FBGN0000542, FBGN0003870, FBGN0014011
Development –morphogenesis	GO:0003002	regionalization	1.94777	5.39019e-05	FBGN0041604, FBGN0026598, FBGN0002577, FBGN0003165, FBGN0020224, FBGN0010825, FBGN0003513, FBGN0000576, FBGN0016034, FBGN0002973, FBGN0000463, FBGN0011758, FBGN0000658, FBGN0000273, FBGN0002552, FBGN0000533, FBGN0000719, FBGN0004889, FBGN0000083, FBGN0000382, FBGN0001168, FBGN0004893, FBGN0004892, FBGN0043900, FBGN0004449, FBGN0001085, FBGN0004396, FBGN0003483, FBGN0003463, FBGN0004198, FBGN00048…
Development –morphogenesis	GO:0032990	cell part morphogenesis	2.15028	5.47545e-05	FBGN0041604, FBGN0032891, FBGN0026598, FBGN0004606, FBGN0250876, FBGN0010583, FBGN0001250, FBGN0003165, FBGN0034487, FBGN0000576, FBGN0011259, FBGN0011771, FBGN0000479, FBGN0040505, FBGN0016059, FBGN0015609, FBGN0010238, FBGN0014135, FBGN0023090, FBGN0043900, FBGN0001085, FBGN0004657, FBGN0021760, FBGN0003301, FBGN0005775, FBGN0004198, FBGN0002543, FBGN0010768, FBGN0003285, FBGN0000097, FBGN00314…
Development –morphogenesis	GO:0000904	cell morphogenesis involved in differentiation	2.20662	6.06694e-05	FBGN0041604, FBGN0026598, FBGN0004606, FBGN0250876, FBGN0010583, FBGN0001250, FBGN0003165, FBGN0001075, FBGN0000576, FBGN0011259, FBGN0011771, FBGN0000463, FBGN0000479, FBGN0040505, FBGN0016059, FBGN0015609, FBGN0010238, FBGN0043900, FBGN0001085, FBGN0004657, FBGN0021760, FBGN0003301, FBGN0005775, FBGN0004198, FBGN0002543, FBGN0003285, FBGN0010768, FBGN0000097, FBGN0031461, FBGN0003870, FBGN00038…
Development –morphogenesis	GO:0007423	sensory organ development	1.99898	6.30263e-05	FBGN0041604, FBGN0086898, FBGN0001075, FBGN0010825, FBGN0002973, FBGN0043884, FBGN0011771, FBGN0000463, FBGN0011758, FBGN0000658, FBGN0000273, FBGN0002413, FBGN0040505, FBGN0037218, FBGN0015609, FBGN0004889, FBGN0023001, FBGN0011739, FBGN0000382, FBGN0001168, FBGN0259210, FBGN0025743, FBGN0001085, FBGN0011217, FBGN0014343, FBGN0003651, FBGN0003997, FBGN0003326, FBGN0004198, FBGN0004854, FBGN00032…
Development –morphogenesis	GO:0046530	photoreceptor cell differentiation	3.03299	7.72235e-05	FBGN0001168, FBGN0000382, FBGN0259210, FBGN0025743, FBGN0001085, FBGN0011217, FBGN0003651, FBGN0003326, FBGN0004854, FBGN0043884, FBGN0000463, FBGN0011758, FBGN0040505, FBGN0000097, FBGN0023001, FBGN0011739, FBGN0014011, FBGN0003870
Development –morphogenesis	GO:0035220	wing disc development	2.22587	9.58918e-05	FBGN0041604, FBGN0002577, FBGN0001250, FBGN0020224, FBGN0086898, FBGN0001075, FBGN0011224, FBGN0004648, FBGN0010825, FBGN0000463, FBGN0002413, FBGN0000273, FBGN0000658, FBGN0002552, FBGN0000083, FBGN0035632, FBGN0004893, FBGN0043900, FBGN0001085, FBGN0004657, FBGN0014343, FBGN0003463, FBGN0003326, FBGN0004198, FBGN0086901, FBGN0003444, FBGN0004511, FBGN0000547, FBGN0003896
Development –morphogenesis	GO:0035239	tube morphogenesis	3.59466	0.000112827	FBGN0014135, FBGN0000382, FBGN0001168, FBGN0001250, FBGN0004657, FBGN0038755, FBGN0004198, FBGN0002543, FBGN0086901, FBGN0010113, FBGN0037917, FBGN0020299, FBGN0011739, FBGN0014011
Development –morphogenesis	GO:0007409	axonogenesis	2.50537	0.000113251	FBGN0041604, FBGN0026598, FBGN0004606, FBGN0250876, FBGN0001085, FBGN0010583, FBGN0001250, FBGN0004657, FBGN0021760, FBGN0003301, FBGN0005775, FBGN0011259, FBGN0000576, FBGN0002543, FBGN0011771, FBGN0003285, FBGN0000479, FBGN0040505, FBGN0016059, FBGN0015609, FBGN0031461, FBGN0010238, FBGN0003896
Development –morphogenesis	GO:0048812	neuron projection morphogenesis	2.18696	0.000130197	FBGN0041604, FBGN0026598, FBGN0004606, FBGN0250876, FBGN0010583, FBGN0001250, FBGN0003165, FBGN0000576, FBGN0011259, FBGN0011771, FBGN0000479, FBGN0040505, FBGN0016059, FBGN0015609, FBGN0010238, FBGN0043900, FBGN0001085, FBGN0004657, FBGN0021760, FBGN0003301, FBGN0005775, FBGN0004198, FBGN0002543, FBGN0003285, FBGN0010768, FBGN0000097, FBGN0031461, FBGN0003870, FBGN0003896
Development –morphogenesis	GO:0001654	eye development	2.07884	0.000136002	FBGN0041604, FBGN0086898, FBGN0001075, FBGN0010825, FBGN0043884, FBGN0000463, FBGN0011758, FBGN0002413, FBGN0000273, FBGN0000658, FBGN0040505, FBGN0037218, FBGN0015609, FBGN0023001, FBGN0011739, FBGN0000382, FBGN0001168, FBGN0259210, FBGN0025743, FBGN0001085, FBGN0011217, FBGN0014343, FBGN0003997, FBGN0003651, FBGN0003326, FBGN0004854, FBGN0003285, FBGN0003444, FBGN0000097, FBGN0000542, FBGN00038…
Development –morphogenesis	GO:0031175	neuron projection development	2.17934	0.000138204	FBGN0041604, FBGN0026598, FBGN0004606, FBGN0250876, FBGN0010583, FBGN0001250, FBGN0003165, FBGN0000576, FBGN0011259, FBGN0011771, FBGN0000479, FBGN0040505, FBGN0016059, FBGN0015609, FBGN0010238, FBGN0043900, FBGN0001085, FBGN0004657, FBGN0021760, FBGN0003301, FBGN0005775, FBGN0004198, FBGN0002543, FBGN0003285, FBGN0010768, FBGN0000097, FBGN0031461, FBGN0003870, FBGN0003896
Development –morphogenesis	GO:0048667	cell morphogenesis involved in neuron differentiation	2.17177	0.000147509	FBGN0041604, FBGN0026598, FBGN0004606, FBGN0250876, FBGN0010583, FBGN0001250, FBGN0003165, FBGN0000576, FBGN0011259, FBGN0011771, FBGN0000479, FBGN0040505, FBGN0016059, FBGN0015609, FBGN0010238, FBGN0043900, FBGN0001085, FBGN0004657, FBGN0021760, FBGN0003301, FBGN0005775, FBGN0004198, FBGN0002543, FBGN0003285, FBGN0010768, FBGN0000097, FBGN0031461, FBGN0003870, FBGN0003896
Development –morphogenesis	GO:0035282	segmentation	2.23975	0.00016077	FBGN0041604, FBGN0003165, FBGN0003513, FBGN0010825, FBGN0016034, FBGN0000576, FBGN0000463, FBGN0000273, FBGN0000658, FBGN0002552, FBGN0000719, FBGN0001168, FBGN0000382, FBGN0004893, FBGN0004892, FBGN0043900, FBGN0004449, FBGN0003483, FBGN0003463, FBGN0024244, FBGN0003944, FBGN0086906, FBGN0015925, FBGN0003444, FBGN0259240, FBGN0003896, FBGN0014011
Development –morphogenesis	GO:0035295	tube development	3.26787	0.000167986	FBGN0014135, FBGN0000382, FBGN0001168, FBGN0001250, FBGN0004657, FBGN0038755, FBGN0004198, FBGN0002543, FBGN0003944, FBGN0086901, FBGN0010113, FBGN0037917, FBGN0020299, FBGN0011739, FBGN0014011
Development –morphogenesis	GO:0007476	imaginal disc-derived wing morphogenesis	2.37445	0.000174604	FBGN0041604, FBGN0035632, FBGN0043900, FBGN0002577, FBGN0001085, FBGN0001250, FBGN0004657, FBGN0020224, FBGN0086898, FBGN0014343, FBGN0001075, FBGN0011224, FBGN0003463, FBGN0004648, FBGN0010825, FBGN0003326, FBGN0004198, FBGN0000463, FBGN0086901, FBGN0002413, FBGN0000273, FBGN0000658, FBGN0004511, FBGN0000547
Development –morphogenesis	GO:0007366	periodic partitioning by pair rule gene	9.95443	0.000194571	FBGN0001168, FBGN0024244, FBGN0004893, FBGN0004892, FBGN0004449, FBGN0259240
Development –morphogenesis	GO:0048749	compound eye development	2.10077	0.00019474	FBGN0041604, FBGN0086898, FBGN0001075, FBGN0043884, FBGN0000463, FBGN0011758, FBGN0002413, FBGN0000273, FBGN0000658, FBGN0040505, FBGN0037218, FBGN0015609, FBGN0023001, FBGN0011739, FBGN0001168, FBGN0000382, FBGN0259210, FBGN0025743, FBGN0001085, FBGN0011217, FBGN0014343, FBGN0003997, FBGN0003651, FBGN0003326, FBGN0004854, FBGN0003285, FBGN0000097, FBGN0000542, FBGN0003870, FBGN0014011
Development –morphogenesis	GO:0007472	wing disc morphogenesis	2.35287	0.000199864	FBGN0041604, FBGN0035632, FBGN0043900, FBGN0002577, FBGN0001085, FBGN0001250, FBGN0004657, FBGN0020224, FBGN0086898, FBGN0014343, FBGN0001075, FBGN0011224, FBGN0003463, FBGN0004648, FBGN0010825, FBGN0003326, FBGN0004198, FBGN0000463, FBGN0086901, FBGN0002413, FBGN0000273, FBGN0000658, FBGN0004511, FBGN0000547
Development –morphogenesis	GO:0050767	regulation of neurogenesis	3.86291	0.000221379	FBGN0000382, FBGN0002973, FBGN0000463, FBGN0025743, FBGN0000097, FBGN0011217, FBGN0015609, FBGN0026375, FBGN0011739, FBGN0000547, FBGN0014011, FBGN0003513
Development –morphogenesis	GO:0048666	neuron development	1.98897	0.000306736	FBGN0041604, FBGN0026598, FBGN0004606, FBGN0250876, FBGN0010583, FBGN0085450, FBGN0001250, FBGN0003165, FBGN0000576, FBGN0011259, FBGN0011771, FBGN0000479, FBGN0040505, FBGN0016059, FBGN0015609, FBGN0010238, FBGN0259210, FBGN0043900, FBGN0001085, FBGN0004657, FBGN0021760, FBGN0003301, FBGN0005775, FBGN0004198, FBGN0002543, FBGN0003285, FBGN0010768, FBGN0000097, FBGN0031461, FBGN0003870, FBGN00038…
Development –morphogenesis	GO:0008258	head involution	4.40162	0.000347651	FBGN0026598, FBGN0036165, FBGN0086357, FBGN0086901, FBGN0003165, FBGN0003997, FBGN0000449, FBGN0003896, FBGN0014011, FBGN0003486
Development –morphogenesis	GO:0009880	embryonic pattern specification	2.24082	0.000407595	FBGN0041604, FBGN0001168, FBGN0000382, FBGN0004893, FBGN0004892, FBGN0043900, FBGN0004449, FBGN0003165, FBGN0003483, FBGN0003463, FBGN0016034, FBGN0000576, FBGN0024244, FBGN0003944, FBGN0015925, FBGN0000463, FBGN0003444, FBGN0000273, FBGN0003089, FBGN0002552, FBGN0259240, FBGN0000719, FBGN0014011, FBGN0003896
Development –morphogenesis	GO:0007350	blastoderm segmentation	2.27552	0.000450955	FBGN0041604, FBGN0001168, FBGN0000382, FBGN0004893, FBGN0004892, FBGN0043900, FBGN0004449, FBGN0003165, FBGN0003483, FBGN0003463, FBGN0016034, FBGN0000576, FBGN0024244, FBGN0003944, FBGN0015925, FBGN0000463, FBGN0003444, FBGN0000273, FBGN0002552, FBGN0259240, FBGN0000719, FBGN0014011, FBGN0003896
Development –morphogenesis	GO:0035214	eye-antennal disc development	3.82657	0.000493418	FBGN0004198, FBGN0004854, FBGN0000463, FBGN0011758, FBGN0043900, FBGN0003444, FBGN0004870, FBGN0003997, FBGN0243486, FBGN0025525, FBGN0003513
Development –morphogenesis	GO:0035285	appendage segmentation	7.61221	0.000802395	FBGN0024244, FBGN0004893, FBGN0000463, FBGN0004892, FBGN0000658, FBGN0003513
Development –morphogenesis	GO:0035286	leg segmentation	7.61221	0.000802395	FBGN0024244, FBGN0004893, FBGN0000463, FBGN0004892, FBGN0000658, FBGN0003513
Development –morphogenesis	GO:0051960	regulation of nervous system development	3.11537	0.000836025	FBGN0000382, FBGN0025743, FBGN0003165, FBGN0011217, FBGN0003513, FBGN0002973, FBGN0000463, FBGN0000097, FBGN0015609, FBGN0026375, FBGN0011739, FBGN0014011, FBGN0000547
Development –morphogenesis	GO:0007398	ectoderm development	3.48893	0.00104282	FBGN0000463, FBGN0000180, FBGN0002413, FBGN0002577, FBGN0001085, FBGN0002552, FBGN0086898, FBGN0001075, FBGN0003463, FBGN0023001, FBGN0003499
Development –morphogenesis	GO:0035111	leg joint morphogenesis	8.98664	0.00165567	FBGN0024244, FBGN0004893, FBGN0000463, FBGN0004892, FBGN0000658
Development –morphogenesis	GO:0048565	gut development	3.24996	0.00181554	FBGN0004198, FBGN0024244, FBGN0004893, FBGN0003944, FBGN0086901, FBGN0001250, FBGN0040505, FBGN0002552, FBGN0004657, FBGN0000449, FBGN0003486
Development –morphogenesis	GO:0007455	eye-antennal disc morphogenesis	4.42419	0.00182064	FBGN0004854, FBGN0000463, FBGN0011758, FBGN0003444, FBGN0004870, FBGN0003997, FBGN0025525, FBGN0003513
Development –morphogenesis	GO:0007517	muscle organ development	2.46491	0.00198118	FBGN0004606, FBGN0011802, FBGN0024189, FBGN0001250, FBGN0004657, FBGN0028369, FBGN0003499, FBGN0086906, FBGN0010768, FBGN0011771, FBGN0016075, FBGN0032683, FBGN0040505, FBGN0014863, FBGN0000097, FBGN0000547
Development –morphogenesis	GO:0007426	tracheal outgrowth, open tracheal system	6.16227	0.00226479	FBGN0014135, FBGN0002543, FBGN0001250, FBGN0020299, FBGN0004657, FBGN0014011
Development –morphogenesis	GO:0007365	periodic partitioning	3.59466	0.00311687	FBGN0041604, FBGN0001168, FBGN0024244, FBGN0004893, FBGN0004892, FBGN0043900, FBGN0004449, FBGN0002552, FBGN0259240
Development –morphogenesis	GO:0000768	syncytium formation by plasma membrane fusion	5.62642	0.00347057	FBGN0086906, FBGN0011771, FBGN0003285, FBGN0024189, FBGN0028369, FBGN0014011
Development –morphogenesis	GO:0006949	syncytium formation	5.62642	0.00347057	FBGN0086906, FBGN0011771, FBGN0003285, FBGN0024189, FBGN0028369, FBGN0014011
Development –morphogenesis	GO:0007520	myoblast fusion	5.62642	0.00347057	FBGN0086906, FBGN0011771, FBGN0003285, FBGN0024189, FBGN0028369, FBGN0014011
Development –morphogenesis	GO:0048859	formation of anatomical boundary	3.92144	0.00372045	FBGN0002973, FBGN0004198, FBGN0004854, FBGN0002543, FBGN0011758, FBGN0001085, FBGN0014343, FBGN0001075
Development –morphogenesis	GO:0007411	axon guidance	2.37882	0.00399643	FBGN0041604, FBGN0026598, FBGN0004606, FBGN0250876, FBGN0010583, FBGN0001250, FBGN0021760, FBGN0004657, FBGN0011259, FBGN0002543, FBGN0040505, FBGN0016059, FBGN0015609, FBGN0031461, FBGN0003896
Development –morphogenesis	GO:0060538	skeletal muscle organ development	3.40546	0.0043893	FBGN0086906, FBGN0011771, FBGN0011802, FBGN0016075, FBGN0001250, FBGN0014863, FBGN0032683, FBGN0004657, FBGN0003499
Development –morphogenesis	GO:0001738	morphogenesis of a polarized epithelium	3.08113	0.00468647	FBGN0003326, FBGN0000463, FBGN0000658, FBGN0002413, FBGN0001085, FBGN0015609, FBGN0086898, FBGN0014343, FBGN0001075, FBGN0003651
Development –morphogenesis	GO:0001752	compound eye photoreceptor fate commitment	3.67114	0.00542338	FBGN0001168, FBGN0003326, FBGN0000382, FBGN0000463, FBGN0001085, FBGN0023001, FBGN0003651, FBGN0011739
Development –morphogenesis	GO:0007494	midgut development	4.6217	0.00838715	FBGN0003944, FBGN0086901, FBGN0001250, FBGN0004657, FBGN0000449, FBGN0003486
Development –morphogenesis	GO:0048754	branching morphogenesis of a tube	3.87117	0.00839064	FBGN0014135, FBGN0000382, FBGN0037917, FBGN0010113, FBGN0020299, FBGN0038755, FBGN0011739
Development –morphogenesis	GO:0060446	branching involved in open tracheal system development	3.87117	0.00839064	FBGN0014135, FBGN0000382, FBGN0037917, FBGN0010113, FBGN0020299, FBGN0038755, FBGN0011739
Development –morphogenesis	GO:0022604	regulation of cell morphogenesis	2.35616	0.00873537	FBGN0004449, FBGN0001250, FBGN0004657, FBGN0003513, FBGN0030018, FBGN0011771, FBGN0052666, FBGN0015609, FBGN0000719, FBGN0026375, FBGN0011739, FBGN0014011, FBGN0000547
Development –morphogenesis	GO:0016331	morphogenesis of embryonic epithelium	2.33653	0.00931506	FBGN0004657, FBGN0000449, FBGN0003486, FBGN0030018, FBGN0086901, FBGN0086357, FBGN0000299, FBGN0000097, FBGN0000719, FBGN0010238, FBGN0014011, FBGN0003896, FBGN0000547
Development –morphogenesis	GO:0048645	organ formation	3.77439	0.00949706	FBGN0002973, FBGN0004198, FBGN0004854, FBGN0002543, FBGN0003944, FBGN0011758, FBGN0001085
Development –morphogenesis	GO:0007354	zygotic determination of anterior/posterior axis, embryo	4.46233	0.00975907	FBGN0000382, FBGN0004893, FBGN0002552, FBGN0000719, FBGN0003463, FBGN0003896
Development –morphogenesis	GO:0009952	anterior/posterior pattern formation	2.02992	0.0120054	FBGN0000382, FBGN0004893, FBGN0003165, FBGN0003483, FBGN0003463, FBGN0016034, FBGN0086906, FBGN0015925, FBGN0000463, FBGN0003944, FBGN0000273, FBGN0003444, FBGN0002552, FBGN0000719, FBGN0014011, FBGN0003896
Development –morphogenesis	GO:0001763	morphogenesis of a branching structure	3.59466	0.0120152	FBGN0014135, FBGN0000382, FBGN0037917, FBGN0010113, FBGN0020299, FBGN0038755, FBGN0011739
Development –morphogenesis	GO:0060562	epithelial tube morphogenesis	3.59466	0.0120152	FBGN0014135, FBGN0000382, FBGN0037917, FBGN0010113, FBGN0020299, FBGN0038755, FBGN0011739
Development –morphogenesis	GO:0007391	dorsal closure	2.49734	0.0120519	FBGN0030018, FBGN0086357, FBGN0086901, FBGN0000299, FBGN0000097, FBGN0004657, FBGN0000449, FBGN0000547, FBGN0003896, FBGN0014011, FBGN0003486
Development –morphogenesis	GO:0008407	bristle morphogenesis	3.21225	0.0202924	FBGN0001168, FBGN0003326, FBGN0004854, FBGN0000463, FBGN0011771, FBGN0011758, FBGN0003896
Development –morphogenesis	GO:0008361	regulation of cell size	2.58815	0.0218976	FBGN0030018, FBGN0011771, FBGN0020622, FBGN0000479, FBGN0002413, FBGN0001085, FBGN0015609, FBGN0003301, FBGN0014011
Development –morphogenesis	GO:0016203	muscle attachment	4.49332	0.0229395	FBGN0086906, FBGN0001250, FBGN0032683, FBGN0004657, FBGN0003499
Development –morphogenesis	GO:0007498	mesoderm development	2.3701	0.0242939	FBGN0000382, FBGN0004606, FBGN0000463, FBGN0086906, FBGN0003944, FBGN0000180, FBGN0040505, FBGN0020299, FBGN0000719, FBGN0005666
Development –morphogenesis	GO:0016318	ommatidial rotation	4.31359	0.0263414	FBGN0003326, FBGN0000463, FBGN0001085, FBGN0015609, FBGN0001075
Development –morphogenesis	GO:0042335	cuticle development	2.69599	0.027518	FBGN0026598, FBGN0086357, FBGN0002577, FBGN0004396, FBGN0004648, FBGN0013343, FBGN0000449, FBGN0003486
Development –morphogenesis	GO:0003006	reproductive developmental process	1.44923	0.0275303	FBGN0026598, FBGN0004606, FBGN0003165, FBGN0020224, FBGN0011224, FBGN0025525, FBGN0260400, FBGN0016034, FBGN0011771, FBGN0000463, FBGN0000273, FBGN0000533, FBGN0000382, FBGN0035632, FBGN0004872, FBGN0011666, FBGN0004870, FBGN0019972, FBGN0011217, FBGN0021760, FBGN0003483, FBGN0013686, FBGN0014343, FBGN0003463, FBGN0004198, FBGN0030018, FBGN0015925, FBGN0000180, FBGN0003444, FBGN0003089, FBGN00000…
Development –morphogenesis	GO:0007351	tripartite regional subdivision	2.00274	0.0284021	FBGN0000382, FBGN0004893, FBGN0003165, FBGN0003483, FBGN0003463, FBGN0016034, FBGN0015925, FBGN0000463, FBGN0000273, FBGN0002552, FBGN0000719, FBGN0014011, FBGN0003896
Development –morphogenesis	GO:0008595	determination of anterior/posterior axis, embryo	2.00274	0.0284021	FBGN0000382, FBGN0004893, FBGN0003165, FBGN0003483, FBGN0003463, FBGN0016034, FBGN0015925, FBGN0000463, FBGN0000273, FBGN0002552, FBGN0000719, FBGN0014011, FBGN0003896
Development –morphogenesis	GO:0035152	regulation of tube architecture, open tracheal system	3.40546	0.0294353	FBGN0014135, FBGN0086901, FBGN0001250, FBGN0004657, FBGN0010238, FBGN0010894
Development –morphogenesis	GO:0010160	formation of organ boundary	3.40546	0.0294353	FBGN0002973, FBGN0004198, FBGN0004854, FBGN0002543, FBGN0011758, FBGN0001085
Development –morphogenesis	GO:0007447	imaginal disc pattern formation	2.24666	0.0329296	FBGN0041604, FBGN0026598, FBGN0004854, FBGN0000463, FBGN0011758, FBGN0000658, FBGN0000273, FBGN0003444, FBGN0004889, FBGN0000083
Development –morphogenesis	GO:0000578	embryonic axis specification	1.93368	0.0359188	FBGN0000382, FBGN0004893, FBGN0003165, FBGN0003483, FBGN0003463, FBGN0016034, FBGN0015925, FBGN0000463, FBGN0000273, FBGN0002552, FBGN0000719, FBGN0014011, FBGN0003896
Development –morphogenesis	GO:0008360	regulation of cell shape	2.20081	0.036914	FBGN0030018, FBGN0052666, FBGN0011771, FBGN0004449, FBGN0001250, FBGN0004657, FBGN0000719, FBGN0011739, FBGN0000547, FBGN0014011
Development –morphogenesis	GO:0009948	anterior/posterior axis specification	1.90737	0.0392884	FBGN0000382, FBGN0004893, FBGN0003165, FBGN0003483, FBGN0003463, FBGN0016034, FBGN0015925, FBGN0000463, FBGN0000273, FBGN0002552, FBGN0000719, FBGN0014011, FBGN0003896
Development –morphogenesis	GO:0008587	imaginal disc-derived wing margin morphogenesis	2.74501	0.0403692	FBGN0041604, FBGN0003326, FBGN0004198, FBGN0000463, FBGN0001250, FBGN0004657, FBGN0011224
Development –morphogenesis	GO:0022416	bristle development	2.74501	0.0403692	FBGN0001168, FBGN0003326, FBGN0004854, FBGN0000463, FBGN0011771, FBGN0011758, FBGN0003896
Development –morphogenesis	GO:0009798	axis specification	1.71685	0.0454366	FBGN0000382, FBGN0004893, FBGN0003165, FBGN0003483, FBGN0020224, FBGN0003463, FBGN0016034, FBGN0015925, FBGN0000463, FBGN0000273, FBGN0003089, FBGN0002552, FBGN0000533, FBGN0000719, FBGN0014011, FBGN0003896
Development –morphogenesis	GO:0010769	regulation of cell morphogenesis involved in differentiation	3.59466	0.0476975	FBGN0015609, FBGN0026375, FBGN0011739, FBGN0014011, FBGN0003513
Development –morphogenesis	GO:0010975	regulation of neuron projection development	3.59466	0.0476975	FBGN0015609, FBGN0026375, FBGN0011739, FBGN0014011, FBGN0003513
Adhesion - Migration	GO:0030030	cell projection organization	2.18634	1.18404e-05	FBGN0041604, FBGN0032891, FBGN0026598, FBGN0004606, FBGN0250876, FBGN0010583, FBGN0001250, FBGN0003165, FBGN0086898, FBGN0001075, FBGN0034487, FBGN0011259, FBGN0000576, FBGN0011771, FBGN0002413, FBGN0000479, FBGN0040505, FBGN0016059, FBGN0015609, FBGN0010238, FBGN0014135, FBGN0023090, FBGN0043900, FBGN0001085, FBGN0004657, FBGN0021760, FBGN0003301, FBGN0005775, FBGN0004198, FBGN0002543, FBGN00107…
Adhesion - Migration	GO:0016337	cell-cell adhesion	4.75226	1.24504e-05	FBGN0026598, FBGN0024189, FBGN0001250, FBGN0001085, FBGN0004657, FBGN0028369, FBGN0001075, FBGN0005775, FBGN0003285, FBGN0000180, FBGN0015609, FBGN0010238, FBGN0000547
Adhesion - Migration	GO:0007155	cell adhesion	2.72698	4.86275e-05	FBGN0026598, FBGN0024189, FBGN0036822, FBGN0004449, FBGN0001085, FBGN0001250, FBGN0004657, FBGN0028369, FBGN0001075, FBGN0002528, FBGN0005775, FBGN0051999, FBGN0031879, FBGN0052666, FBGN0003285, FBGN0000463, FBGN0000180, FBGN0032683, FBGN0259240, FBGN0015609, FBGN0010238, FBGN0000547
Adhesion - Migration	GO:0006928	cell motion	2.19215	6.84753e-05	FBGN0041604, FBGN0026598, FBGN0004606, FBGN0250876, FBGN0010583, FBGN0001250, FBGN0003165, FBGN0020224, FBGN0003499, FBGN0040291, FBGN0011259, FBGN0002973, FBGN0000463, FBGN0036372, FBGN0040505, FBGN0003862, FBGN0016059, FBGN0015609, FBGN0031692, FBGN0000382, FBGN0014135, FBGN0035632, FBGN0021760, FBGN0004657, FBGN0002543, FBGN0086901, FBGN0000097, FBGN0020299, FBGN0031461, FBGN0003896, FBGN00140…
Adhesion - Migration	GO:0022610	biological adhesion	2.52391	0.000150008	FBGN0026598, FBGN0024189, FBGN0036822, FBGN0004449, FBGN0001085, FBGN0001250, FBGN0004657, FBGN0028369, FBGN0001075, FBGN0002528, FBGN0005775, FBGN0051999, FBGN0031879, FBGN0052666, FBGN0003285, FBGN0000463, FBGN0000180, FBGN0032683, FBGN0259240, FBGN0015609, FBGN0010238, FBGN0000547
Adhesion - Migration	GO:0042067	establishment of ommatidial polarity	4.68868	0.000210761	FBGN0003326, FBGN0000463, FBGN0000658, FBGN0002413, FBGN0001085, FBGN0015609, FBGN0086898, FBGN0014343, FBGN0001075, FBGN0003651
Adhesion - Migration	GO:0007156	homophilic cell adhesion	6.16227	0.000217318	FBGN0005775, FBGN0003285, FBGN0001085, FBGN0015609, FBGN0028369, FBGN0001075, FBGN0010238, FBGN0000547
Adhesion - Migration	GO:0051674	localization of cell	2.42089	0.000268983	FBGN0000382, FBGN0014135, FBGN0035632, FBGN0026598, FBGN0004606, FBGN0001250, FBGN0004657, FBGN0003165, FBGN0003483, FBGN0020224, FBGN0003499, FBGN0040291, FBGN0002973, FBGN0002543, FBGN0000463, FBGN0086901, FBGN0036372, FBGN0000097, FBGN0020299, FBGN0003862, FBGN0031692, FBGN0014011
Adhesion - Migration	GO:0048870	cell motility	2.30673	0.00100407	FBGN0000382, FBGN0014135, FBGN0035632, FBGN0004606, FBGN0001250, FBGN0004657, FBGN0003165, FBGN0020224, FBGN0003499, FBGN0040291, FBGN0002973, FBGN0002543, FBGN0000463, FBGN0086901, FBGN0036372, FBGN0000097, FBGN0020299, FBGN0003862, FBGN0031692, FBGN0014011
Adhesion - Migration	GO:0007163	establishment or maintenance of cell polarity	2.77019	0.00148364	FBGN0000382, FBGN0001085, FBGN0020224, FBGN0086898, FBGN0001075, FBGN0014343, FBGN0003651, FBGN0003326, FBGN0000463, FBGN0000658, FBGN0002413, FBGN0015609, FBGN0027342, FBGN0040080
Adhesion - Migration	GO:0001736	establishment of planar polarity	3.53573	0.00179971	FBGN0003326, FBGN0000463, FBGN0000658, FBGN0002413, FBGN0001085, FBGN0015609, FBGN0086898, FBGN0014343, FBGN0001075, FBGN0003651
Adhesion - Migration	GO:0007427	epithelial cell migration, open tracheal system	5.20605	0.00180192	FBGN0014135, FBGN0000382, FBGN0086901, FBGN0001250, FBGN0020299, FBGN0004657, FBGN0003499
Adhesion - Migration	GO:0010631	epithelial cell migration	5.20605	0.00180192	FBGN0014135, FBGN0000382, FBGN0086901, FBGN0001250, FBGN0020299, FBGN0004657, FBGN0003499
Adhesion - Migration	GO:0007164	establishment of tissue polarity	3.4787	0.00202153	FBGN0003326, FBGN0000463, FBGN0000658, FBGN0002413, FBGN0001085, FBGN0015609, FBGN0086898, FBGN0014343, FBGN0001075, FBGN0003651
Adhesion - Migration	GO:0016477	cell migration	2.21842	0.00294534	FBGN0014135, FBGN0000382, FBGN0035632, FBGN0004606, FBGN0001250, FBGN0003165, FBGN0004657, FBGN0020224, FBGN0003499, FBGN0002973, FBGN0002543, FBGN0000463, FBGN0086901, FBGN0036372, FBGN0000097, FBGN0020299, FBGN0003862, FBGN0014011
Adhesion - Migration	GO:0001667	ameboidal cell migration	4.71799	0.00305797	FBGN0014135, FBGN0000382, FBGN0086901, FBGN0001250, FBGN0020299, FBGN0004657, FBGN0003499
Adhesion - Migration	GO:0008356	asymmetric cell division	2.97489	0.01683	FBGN0002973, FBGN0004872, FBGN0011666, FBGN0000463, FBGN0001085, FBGN0003165, FBGN0021760, FBGN0040080
Adhesion - Migration	GO:0031344	regulation of cell projection organization	3.40546	0.0294353	FBGN0032683, FBGN0015609, FBGN0026375, FBGN0011739, FBGN0014011, FBGN0003513
Adhesion - Migration	GO:0009628	response to abiotic stimulus	1.71334	0.0391049	FBGN0041604, FBGN0029117, FBGN0001263, FBGN0019972, FBGN0086704, FBGN0003301, FBGN0003997, FBGN0003651, FBGN0038966, FBGN0004227, FBGN0034707, FBGN0001218, FBGN0003423, FBGN0031885, FBGN0023000, FBGN0011739, FBGN0015541
Regulation of signal transduction	GO:0009968	negative regulation of signal transduction	4.01756	7.87189e-07	FBGN0026598, FBGN0036165, FBGN0085450, FBGN0020224, FBGN0013469, FBGN0001075, FBGN0032693, FBGN0003463, FBGN0010825, FBGN0002973, FBGN0004198, FBGN0000273, FBGN0000097, FBGN0015399, FBGN0086253, FBGN0002044, FBGN0040206, FBGN0031885, FBGN0000547
Regulation of signal transduction	GO:0010648	negative regulation of cell communication	3.97855	9.14153e-07	FBGN0026598, FBGN0036165, FBGN0085450, FBGN0020224, FBGN0013469, FBGN0001075, FBGN0032693, FBGN0003463, FBGN0010825, FBGN0002973, FBGN0004198, FBGN0000273, FBGN0000097, FBGN0015399, FBGN0086253, FBGN0002044, FBGN0040206, FBGN0031885, FBGN0000547
Regulation of signal transduction	GO:0007169	transmembrane receptor protein tyrosine kinase signaling pathway	3.36381	3.6508e-05	FBGN0014135, FBGN0000382, FBGN0010583, FBGN0038755, FBGN0020224, FBGN0003463, FBGN0043884, FBGN0020622, FBGN0086901, FBGN0002552, FBGN0040505, FBGN0020299, FBGN0032752, FBGN0000719, FBGN0023001, FBGN0000547, FBGN0003896
Regulation of signal transduction	GO:0007166	cell surface receptor linked signal transduction	1.78588	4.41931e-05	FBGN0041604, FBGN0026598, FBGN0024941, FBGN0010583, FBGN0020224, FBGN0011224, FBGN0043884, FBGN0000658, FBGN0002413, FBGN0000273, FBGN0002552, FBGN0032752, FBGN0037218, FBGN0000719, FBGN0030766, FBGN0000382, FBGN0001263, FBGN0004657, FBGN0014343, FBGN0003463, FBGN0003326, FBGN0004854, FBGN0086901, FBGN0000180, FBGN0003089, FBGN0020299, FBGN0039354, FBGN0003896, FBGN0001250, FBGN0041246, FBGN00867…
Regulation of signal transduction	GO:0007167	enzyme linked receptor protein signaling pathway	2.82614	0.000116663	FBGN0041604, FBGN0014135, FBGN0000382, FBGN0010583, FBGN0038755, FBGN0020224, FBGN0003463, FBGN0043884, FBGN0020622, FBGN0086901, FBGN0002552, FBGN0040505, FBGN0020299, FBGN0032752, FBGN0031461, FBGN0000719, FBGN0023001, FBGN0000547, FBGN0003896
Regulation of signal transduction	GO:0016055	Wnt receptor signaling pathway	3.34151	0.0014644	FBGN0041604, FBGN0026598, FBGN0004854, FBGN0043900, FBGN0000658, FBGN0003444, FBGN0002413, FBGN0001085, FBGN0002552, FBGN0027342, FBGN0004889
Regulation of signal transduction	GO:0007219	Notch signaling pathway	3.34675	0.00489183	FBGN0003326, FBGN0002973, FBGN0000463, FBGN0000180, FBGN0000658, FBGN0037218, FBGN0086253, FBGN0011224, FBGN0086694
Regulation of signal transduction	GO:0010033	response to organic substance	2.29822	0.010564	FBGN0010583, FBGN0003301, FBGN0003997, FBGN0034707, FBGN0000568, FBGN0015925, FBGN0020622, FBGN0086357, FBGN0000273, FBGN0000479, FBGN0002413, FBGN0023001, FBGN0034262
Regulation of signal transduction	GO:0009725	response to hormone stimulus	3.51106	0.0134358	FBGN0015925, FBGN0000568, FBGN0020622, FBGN0010583, FBGN0003997, FBGN0023001, FBGN0034262
Regulation of signal transduction	GO:0043549	regulation of kinase activity	2.9603	0.0292055	FBGN0051140, FBGN0030018, FBGN0052484, FBGN0025743, FBGN0040505, FBGN0020224, FBGN0015399
Regulation of signal transduction	GO:0045859	regulation of protein kinase activity	2.9603	0.0292055	FBGN0051140, FBGN0030018, FBGN0052484, FBGN0025743, FBGN0040505, FBGN0020224, FBGN0015399
Regulation of signal transduction	GO:0033674	positive regulation of kinase activity	3.99406	0.0340082	FBGN0051140, FBGN0030018, FBGN0052484, FBGN0025743, FBGN0040505
Regulation of signal transduction	GO:0045860	positive regulation of protein kinase activity	3.99406	0.0340082	FBGN0051140, FBGN0030018, FBGN0052484, FBGN0025743, FBGN0040505
Regulation of transcription	GO:0045449	regulation of transcription	1.37668	0.0154169	FBGN0039631, FBGN0026598, FBGN0042650, FBGN0003165, FBGN0039938, FBGN0034707, FBGN0000273, FBGN0002552, FBGN0037540, FBGN0035518, FBGN0001168, FBGN0004893, FBGN0004892, FBGN0014343, FBGN0003651, FBGN0002723, FBGN0014340, FBGN0025456, FBGN0004854, FBGN0010768, FBGN0000568, FBGN0003944, FBGN0005694, FBGN0010762, FBGN0015542, FBGN0003896, FBGN0036124, FBGN0016694, FBGN0004606, FBGN0025525, FBGN00034…
Regulation of transcription	GO:0048024	regulation of nuclear mRNA splicing, via spliceosome	2.73879	0.0254805	FBGN0020306, FBGN0004237, FBGN0017457, FBGN0001215, FBGN0022984, FBGN0031456, FBGN0039117, FBGN0033450
Regulation of transcription	GO:0050684	regulation of mRNA processing	2.73879	0.0254805	FBGN0020306, FBGN0004237, FBGN0017457, FBGN0001215, FBGN0022984, FBGN0031456, FBGN0039117, FBGN0033450
Regulation of transcription	GO:0043484	regulation of RNA splicing	2.6143	0.031919	FBGN0020306, FBGN0004237, FBGN0017457, FBGN0001215, FBGN0022984, FBGN0031456, FBGN0039117, FBGN0033450
Regulation of transcription	GO:0000381	regulation of alternative nuclear mRNA splicing, via spliceosome	2.64869	0.0468395	FBGN0020306, FBGN0004237, FBGN0017457, FBGN0001215, FBGN0022984, FBGN0039117, FBGN0033450
Regulation of transcription	GO:0010629	negative regulation of gene expression	1.60075	0.049136	FBGN0001168, FBGN0026598, FBGN0039631, FBGN0004872, FBGN0004893, FBGN0004892, FBGN0003165, FBGN0003483, FBGN0020306, FBGN0025456, FBGN0016034, FBGN0024244, FBGN0001218, FBGN0010762, FBGN0005694, FBGN0010113, FBGN0000097, FBGN0039654, FBGN0003870
Differentiation	GO:0007362	terminal region determination	5.88216	0.00282139	FBGN0000382, FBGN0004893, FBGN0002552, FBGN0000719, FBGN0003463, FBGN0003896
Differentiation	GO:0007460	R8 cell fate commitment	7.70283	0.00311057	FBGN0001168, FBGN0003326, FBGN0000463, FBGN0023001, FBGN0011739
Differentiation	GO:0045664	regulation of neuron differentiation	3.59466	0.00311687	FBGN0000382, FBGN0025743, FBGN0000097, FBGN0011217, FBGN0015609, FBGN0026375, FBGN0011739, FBGN0014011, FBGN0003513
Differentiation	GO:0014902	myotube differentiation	5.62642	0.00347057	FBGN0086906, FBGN0011771, FBGN0003285, FBGN0024189, FBGN0028369, FBGN0014011
Differentiation	GO:0042706	eye photoreceptor cell fate commitment	3.67114	0.00542338	FBGN0001168, FBGN0003326, FBGN0000382, FBGN0000463, FBGN0001085, FBGN0023001, FBGN0003651, FBGN0011739
Differentiation	GO:0045465	R8 cell differentiation	6.34351	0.00662578	FBGN0001168, FBGN0003326, FBGN0000463, FBGN0023001, FBGN0011739
Differentiation	GO:0042692	muscle cell differentiation	2.91459	0.00677668	FBGN0002973, FBGN0086906, FBGN0011771, FBGN0003285, FBGN0011802, FBGN0024189, FBGN0001250, FBGN0000097, FBGN0028369, FBGN0014011
Differentiation	GO:0046552	photoreceptor cell fate commitment	3.38321	0.00852786	FBGN0001168, FBGN0003326, FBGN0000382, FBGN0000463, FBGN0001085, FBGN0023001, FBGN0003651, FBGN0011739
Differentiation	GO:0051146	striated muscle cell differentiation	2.98633	0.00974132	FBGN0086906, FBGN0011771, FBGN0003285, FBGN0011802, FBGN0024189, FBGN0001250, FBGN0000097, FBGN0028369, FBGN0014011
Differentiation	GO:0045165	cell fate commitment	1.8593	0.0108743	FBGN0001168, FBGN0000382, FBGN0004872, FBGN0011666, FBGN0001085, FBGN0003165, FBGN0003483, FBGN0003651, FBGN0003326, FBGN0004198, FBGN0002973, FBGN0002543, FBGN0000463, FBGN0003944, FBGN0000097, FBGN0023001, FBGN0011739, FBGN0040080, FBGN0003896, FBGN0003870
Differentiation	GO:0048663	neuron fate commitment	3.19525	0.0115946	FBGN0001168, FBGN0003326, FBGN0000382, FBGN0000463, FBGN0001085, FBGN0023001, FBGN0003651, FBGN0011739
Differentiation	GO:0008052	sensory organ boundary specification	4.68868	0.0198196	FBGN0002973, FBGN0004198, FBGN0004854, FBGN0011758, FBGN0001085
Differentiation	GO:0045596	negative regulation of cell differentiation	2.58815	0.0218976	FBGN0004872, FBGN0011666, FBGN0000463, FBGN0003444, FBGN0010113, FBGN0000097, FBGN0021760, FBGN0015609, FBGN0000547
Differentiation	GO:0001708	cell fate specification	2.78296	0.0235488	FBGN0003326, FBGN0002973, FBGN0000463, FBGN0002543, FBGN0003944, FBGN0023001, FBGN0011739, FBGN0003896
Regulation of growth	GO:0040007	growth	3.13715	0.000150251	FBGN0016694, FBGN0043900, FBGN0036822, FBGN0001085, FBGN0003301, FBGN0001075, FBGN0030018, FBGN0015925, FBGN0011771, FBGN0000479, FBGN0000658, FBGN0002413, FBGN0015609, FBGN0031461, FBGN0011739, FBGN0014011
Regulation of growth	GO:0048589	developmental growth	3.50479	0.000278737	FBGN0036822, FBGN0043900, FBGN0001085, FBGN0003301, FBGN0001075, FBGN0030018, FBGN0011771, FBGN0000479, FBGN0000658, FBGN0002413, FBGN0015609, FBGN0011739, FBGN0014011
Regulation of growth	GO:0040008	regulation of growth	2.51277	0.0077957	FBGN0041604, FBGN0036165, FBGN0003944, FBGN0020622, FBGN0002413, FBGN0003089, FBGN0003165, FBGN0001075, FBGN0003463, FBGN0003997, FBGN0039668, FBGN0011739
Regulation of growth	GO:0046620	regulation of organ growth	4.04399	0.0147814	FBGN0041604, FBGN0003944, FBGN0020622, FBGN0001075, FBGN0003997, FBGN0011739
Regulation of growth	GO:0016049	cell growth	3.14532	0.0223193	FBGN0030018, FBGN0011771, FBGN0000479, FBGN0001085, FBGN0015609, FBGN0003301, FBGN0014011
Regulation of growth	GO:0051301	cell division	1.78856	0.0278162	FBGN0011666, FBGN0026598, FBGN0004872, FBGN0003545, FBGN0001085, FBGN0003227, FBGN0021760, FBGN0003165, FBGN0011217, FBGN0013343, FBGN0002973, FBGN0087040, FBGN0086906, FBGN0000463, FBGN0015399, FBGN0003885, FBGN0040080
Regulation of growth	GO:0048588	developmental cell growth	3.59466	0.0476975	FBGN0011771, FBGN0000479, FBGN0001085, FBGN0015609, FBGN0003301
Chromosome segregation	GO:0007059	chromosome segregation	2.02775	0.0438787	FBGN0000063, FBGN0003326, FBGN0086906, FBGN0027835, FBGN0003545, FBGN0028525, FBGN0017577, FBGN0021760, FBGN0011818, FBGN0039680, FBGN0037551
Others	GO:0009312	oligosaccharide biosynthetic process	6.81093	0.00139678	FBGN0031530, FBGN0031908, FBGN0036529, FBGN0030930, FBGN0031681, FBGN0031907
Others	GO:0009311	oligosaccharide metabolic process	5.39198	0.00422047	FBGN0031530, FBGN0031908, FBGN0036529, FBGN0030930, FBGN0031681, FBGN0031907
Others	GO:0048871	multicellular organismal homeostasis	6.34351	0.00662578	FBGN0086901, FBGN0001250, FBGN0004657, FBGN0010238, FBGN0003896
Others	GO:0001894	tissue homeostasis	6.34351	0.00662578	FBGN0086901, FBGN0001250, FBGN0004657, FBGN0010238, FBGN0003896
Others	GO:0009719	response to endogenous stimulus	3.51106	0.0134358	FBGN0015925, FBGN0000568, FBGN0020622, FBGN0010583, FBGN0003997, FBGN0023001, FBGN0034262
Others	GO:0007601	visual perception	2.77302	0.0149359	FBGN0041604, FBGN0004227, FBGN0004854, FBGN0001263, FBGN0011758, FBGN0004657, FBGN0086704, FBGN0000459, FBGN0003651
Others	GO:0009314	response to radiation	2.2904	0.0151079	FBGN0041604, FBGN0004227, FBGN0029117, FBGN0003423, FBGN0001263, FBGN0019972, FBGN0086704, FBGN0003997, FBGN0003651, FBGN0031885, FBGN0011739, FBGN0038966
Others	GO:0050953	sensory perception of light stimulus	2.73396	0.016178	FBGN0041604, FBGN0004227, FBGN0004854, FBGN0001263, FBGN0011758, FBGN0004657, FBGN0086704, FBGN0000459, FBGN0003651
Others	GO:0051235	maintenance of location	3.21225	0.0202924	FBGN0043884, FBGN0027508, FBGN0001250, FBGN0021760, FBGN0023001, FBGN0031675, FBGN0040080
Others	GO:0048610	reproductive cellular process	1.46662	0.0235271	FBGN0004606, FBGN0003165, FBGN0020224, FBGN0011224, FBGN0260400, FBGN0016034, FBGN0087040, FBGN0000463, FBGN0011771, FBGN0000273, FBGN0003862, FBGN0000533, FBGN0000382, FBGN0035632, FBGN0004872, FBGN0011666, FBGN0019972, FBGN0011217, FBGN0021760, FBGN0003483, FBGN0013686, FBGN0014343, FBGN0003463, FBGN0003997, FBGN0004198, FBGN0030018, FBGN0015925, FBGN0000180, FBGN0003444, FBGN0003089, FBGN00000…
Others	GO:0045185	maintenance of protein location	3.4975	0.0265333	FBGN0043884, FBGN0027508, FBGN0001250, FBGN0021760, FBGN0031675, FBGN0040080
Others	GO:0048511	rhythmic process	3.01951	0.0267729	FBGN0002973, FBGN0016694, FBGN0000479, FBGN0000273, FBGN0002413, FBGN0004511, FBGN0000459
Others	GO:0051338	regulation of transferase activity	2.9603	0.0292055	FBGN0051140, FBGN0030018, FBGN0052484, FBGN0025743, FBGN0040505, FBGN0020224, FBGN0015399
Others	GO:0051347	positive regulation of transferase activity	3.99406	0.0340082	FBGN0051140, FBGN0030018, FBGN0052484, FBGN0025743, FBGN0040505
Others	GO:0048477	oogenesis	1.40052	0.0383	FBGN0026598, FBGN0003165, FBGN0020224, FBGN0010770, FBGN0016034, FBGN0020306, FBGN0011771, FBGN0000463, FBGN0000273, FBGN0000479, FBGN0015399, FBGN0000533, FBGN0000382, FBGN0004872, FBGN0035632, FBGN0021760, FBGN0011217, FBGN0003483, FBGN0014343, FBGN0003463, FBGN0003997, FBGN0003486, FBGN0004198, FBGN0030018, FBGN0010768, FBGN0000568, FBGN0015925, FBGN0000180, FBGN0003444, FBGN0003089, FBGN00000…
Others	GO:0007626	locomotory behavior	1.7874	0.0405781	FBGN0014135, FBGN0029117, FBGN0250876, FBGN0004657, FBGN0000459, FBGN0003651, FBGN0005775, FBGN0004227, FBGN0011259, FBGN0003423, FBGN0052484, FBGN0000273, FBGN0000479, FBGN0002413, FBGN0003870
Others	GO:0016567	protein ubiquitination	3.08113	0.0429973	FBGN0040291, FBGN0030809, FBGN0011217, FBGN0031107, FBGN0086694, FBGN0003997
Others	GO:0016051	carbohydrate biosynthetic process	2.69599	0.043529	FBGN0031530, FBGN0031908, FBGN0036529, FBGN0039580, FBGN0030930, FBGN0031681, FBGN0031907
Others	GO:0007292	female gamete generation	1.38256	0.0452063	FBGN0026598, FBGN0003165, FBGN0020224, FBGN0010770, FBGN0016034, FBGN0020306, FBGN0011771, FBGN0000463, FBGN0000273, FBGN0000479, FBGN0015399, FBGN0000533, FBGN0000382, FBGN0004872, FBGN0035632, FBGN0021760, FBGN0011217, FBGN0003483, FBGN0014343, FBGN0003463, FBGN0003997, FBGN0003486, FBGN0004198, FBGN0030018, FBGN0010768, FBGN0000568, FBGN0015925, FBGN0000180, FBGN0003444, FBGN0003089, FBGN00000…
Others	GO:0060249	anatomical structure homeostasis	3.00948	0.046887	FBGN0086901, FBGN0020270, FBGN0001250, FBGN0004657, FBGN0010238, FBGN0003896

## Sheet: pico_upregulated
Functional Group	BP-GO number	BP-GO description	Enrichment	p-Value	Flybase ID
Protein metabolism	GO:0006457	protein folding	2.49924	0.00551568	FBGN0039581, FBGN0037930, FBGN0028382, FBGN0036918, FBGN0058178, FBGN0035007, FBGN0039145, FBGN0002174, FBGN0001217, FBGN0029752, FBGN0039305, FBGN0031728, FBGN0037544
Protein metabolism	GO:0006412	translation	1.61563	0.00362085	FBGN0034361, FBGN0032518, FBGN0039153, FBGN0002579, FBGN0032261, FBGN0037899, FBGN0032987, FBGN0037686, FBGN0086472, FBGN0017579, FBGN0039588, FBGN0034138, FBGN0039857, FBGN0034654, FBGN0039757, FBGN0035534, FBGN0029664, FBGN0010408, FBGN0039797, FBGN0032404, FBGN0002593, FBGN0002622, FBGN0040007, FBGN0040227, FBGN0002626, FBGN0005533, FBGN0031545, FBGN0036825, FBGN0036462, FBGN0032646, FBGN00039…
Protein metabolism	GO:0009066	aspartate family amino acid metabolic process	8.50332	0.00210379	FBGN0052068, FBGN0001125, FBGN0052281, FBGN0041607, FBGN0031824
Mitochondrial function	GO:0055114	oxidation reduction	1.46202	0.0127795	FBGN0025687, FBGN0039635, FBGN0033820, FBGN0020018, FBGN0001091, FBGN0033302, FBGN0039756, FBGN0040528, FBGN0046114, FBGN0036211, FBGN0022160, FBGN0033753, FBGN0031824, FBGN0035515, FBGN0001989, FBGN0001258, FBGN0052068, FBGN0033523, FBGN0035168, FBGN0086254, FBGN0038742, FBGN0000640, FBGN0035046, FBGN0027583, FBGN0051546, FBGN0037974, FBGN0032819, FBGN0053111, FBGN0039689, FBGN0010222, FBGN00317…
Response to stress	GO:0009408	response to heat	3.25127	0.00326512	FBGN0003942, FBGN0001217, FBGN0001229, FBGN0037544, FBGN0013275, FBGN0051354, FBGN0028396, FBGN0001234, FBGN0013277, FBGN0013279, FBGN0013278
Response to stress	GO:0009266	response to temperature stimulus	3.02858	0.00528161	FBGN0003942, FBGN0001217, FBGN0001229, FBGN0037544, FBGN0013275, FBGN0051354, FBGN0028396, FBGN0001234, FBGN0013277, FBGN0013279, FBGN0013278
Response to stress	GO:0033554	cellular response to stress	1.88426	0.0276332	FBGN0042173, FBGN0041627, FBGN0032907, FBGN0011774, FBGN0011706, FBGN0001291, FBGN0035150, FBGN0033153, FBGN0037263, FBGN0003082, FBGN0013275, FBGN0051354, FBGN0002622, FBGN0013277, FBGN0013279, FBGN0013278
Response to stress	GO:0034605	cellular response to heat	14.7391	0.00164382	FBGN0013275, FBGN0051354, FBGN0013277, FBGN0013279, FBGN0013278
Response to stress	GO:0001666	response to hypoxia	5.81806	0.00920511	FBGN0004512, FBGN0013275, FBGN0051354, FBGN0013277, FBGN0013279, FBGN0013278
Response to stress	GO:0070482	response to oxygen levels	5.81806	0.00920511	FBGN0004512, FBGN0013275, FBGN0051354, FBGN0013277, FBGN0013279, FBGN0013278
Chromosome organization	GO:0051276	chromosome organization	1.80319	0.00842856	FBGN0039553, FBGN0015754, FBGN0000618, FBGN0035829, FBGN0025687, FBGN0261113, FBGN0041627, FBGN0035627, FBGN0027620, FBGN0000392, FBGN0011774, FBGN0031655, FBGN0053909, FBGN0003942, FBGN0086359, FBGN0039019, FBGN0086915, FBGN0051354, FBGN0013275, FBGN0034098, FBGN0013277, FBGN0002775, FBGN0013279, FBGN0013278
Chromosome organization	GO:0035080	heat shock-mediated polytene chromosome puffing	17.6869	0.000850318	FBGN0013275, FBGN0051354, FBGN0013277, FBGN0013279, FBGN0013278
Chromosome organization	GO:0035079	polytene chromosome puffing	17.6869	0.000850318	FBGN0013275, FBGN0051354, FBGN0013277, FBGN0013279, FBGN0013278
Mitotic spindle formation	GO:0000022	mitotic spindle elongation	2.551	0.0237328	FBGN0032518, FBGN0036825, FBGN0010408, FBGN0032987, FBGN0017579, FBGN0034138, FBGN0039857, FBGN0015756, FBGN0002626
Mitotic spindle formation	GO:0051231	spindle elongation	2.51871	0.0254103	FBGN0032518, FBGN0036825, FBGN0010408, FBGN0032987, FBGN0017579, FBGN0034138, FBGN0039857, FBGN0015756, FBGN0002626
Others	GO:0051186	cofactor metabolic process	2.08572	0.0493637	FBGN0046114, FBGN0039254, FBGN0031713, FBGN0051773, FBGN0010222, FBGN0033428, FBGN0037637, FBGN0050493, FBGN0020018, FBGN0052495
Others	GO:0051188	cofactor biosynthetic process	3.68477	0.00134406	FBGN0046114, FBGN0039254, FBGN0031713, FBGN0051773, FBGN0010222, FBGN0033428, FBGN0037637, FBGN0050493, FBGN0020018, FBGN0052495
Others	GO:0000096	sulfur amino acid metabolic process	6.31675	0.022862	FBGN0052068, FBGN0032224, FBGN0000565, FBGN0052281
Others	GO:0044272	sulfur compound biosynthetic process	4.25166	0.0277279	FBGN0046114, FBGN0052068, FBGN0032224, FBGN0033315, FBGN0052495
Others	GO:0006790	sulfur metabolic process	4.18271	0.00573236	FBGN0046114, FBGN0052068, FBGN0032224, FBGN0000565, FBGN0052281, FBGN0033315, FBGN0052495
Others	GO:0009108	coenzyme biosynthetic process	3.59908	0.01199	FBGN0046114, FBGN0039254, FBGN0031713, FBGN0051773, FBGN0010222, FBGN0050493, FBGN0052495

## Sheet: MAL_downregulated
Functional Group	BP-GO number	BP-GO description	Enrichment	p-Value	Flybase ID
Cell adhesion	GO:0022610	biological adhesion	2.37291	0.000170857	FBGN0004592, FBGN0025697, FBGN0016700, FBGN0036822, FBGN0004635, FBGN0031969, FBGN0035090, FBGN0002528, FBGN0005775, FBGN0003373, FBGN0051999, FBGN0019947, FBGN0026192, FBGN0003375, FBGN0058006, FBGN0015924, FBGN0003377, FBGN0026403, FBGN0000180, FBGN0003378, FBGN0032683, FBGN0015609, FBGN0036101, FBGN0004108
Cell adhesion	GO:0007594	puparial adhesion	6.63851	0.00532518	FBGN0003373, FBGN0004592, FBGN0003375, FBGN0003377, FBGN0003378
Cell adhesion	GO:0022608	multicellular organism adhesion	6.63851	0.00532518	FBGN0003373, FBGN0004592, FBGN0003375, FBGN0003377, FBGN0003378
Cell adhesion	GO:0007155	cell adhesion	2.0297	0.00553693	FBGN0025697, FBGN0016700, FBGN0036822, FBGN0004635, FBGN0031969, FBGN0035090, FBGN0002528, FBGN0005775, FBGN0051999, FBGN0019947, FBGN0026192, FBGN0058006, FBGN0015924, FBGN0026403, FBGN0000180, FBGN0032683, FBGN0015609, FBGN0036101, FBGN0004108
Development -morphogenesis	GO:0016331	morphogenesis of embryonic epithelium	2.16858	0.0118869	FBGN0000723, FBGN0000575, FBGN0026192, FBGN0001321, FBGN0086357, FBGN0015286, FBGN0003205, FBGN0003900, FBGN0000229, FBGN0003117, FBGN0003502, FBGN0000449, FBGN0003896, FBGN0014011
Development -morphogenesis	GO:0008258	head involution	3.03475	0.014866	FBGN0000575, FBGN0026404, FBGN0086357, FBGN0003997, FBGN0003502, FBGN0000449, FBGN0003896, FBGN0014011
Development -morphogenesis	GO:0007391	dorsal closure	2.15227	0.0305723	FBGN0000723, FBGN0000575, FBGN0086357, FBGN0015286, FBGN0003205, FBGN0000229, FBGN0003117, FBGN0003502, FBGN0000449, FBGN0003896, FBGN0014011
Development -morphogenesis	GO:0048598	embryonic morphogenesis	1.64494	0.0343824	FBGN0028380, FBGN0001321, FBGN0015286, FBGN0003997, FBGN0003502, FBGN0000439, FBGN0000449, FBGN0087012, FBGN0002528, FBGN0000723, FBGN0000575, FBGN0026192, FBGN0086357, FBGN0026404, FBGN0003205, FBGN0003900, FBGN0000229, FBGN0003117, FBGN0014011, FBGN0003896
Development -morphogenesis	GO:0007591	molting cycle, chitin-based cuticle	2.7684	0.0384443	FBGN0003373, FBGN0004592, FBGN0003375, FBGN0003377, FBGN0003378, FBGN0004396, FBGN0011509
Development -morphogenesis	GO:0007435	salivary gland morphogenesis	1.95661	0.0418205	FBGN0025697, FBGN0004591, FBGN0015924, FBGN0034967, FBGN0026404, FBGN0039685, FBGN0030964, FBGN0004396, FBGN0003900, FBGN0003997, FBGN0003502, FBGN0014011
Development -morphogenesis	GO:0022612	gland morphogenesis	1.95661	0.0418205	FBGN0025697, FBGN0004591, FBGN0015924, FBGN0034967, FBGN0026404, FBGN0039685, FBGN0030964, FBGN0004396, FBGN0003900, FBGN0003997, FBGN0003502, FBGN0014011
Immun system	GO:0006952	defense response	2.47121	0.000133861	FBGN0004592, FBGN0025697, FBGN0011676, FBGN0033483, FBGN0015286, FBGN0040736, FBGN0052279, FBGN0028396, FBGN0043575, FBGN0031969, FBGN0031951, FBGN0035090, FBGN0043577, FBGN0015924, FBGN0030051, FBGN0041180, FBGN0032773, FBGN0035434, FBGN0000229, FBGN0010381, FBGN0030748, FBGN0004430, FBGN0014011
Immun system	GO:0042742	defense response to bacterium	2.4245	0.0306035	FBGN0030051, FBGN0041180, FBGN0033483, FBGN0040736, FBGN0000229, FBGN0010381, FBGN0028396, FBGN0004430, FBGN0014011
Immun system	GO:0006955	immune response	1.75979	0.0376297	FBGN0004592, FBGN0033483, FBGN0015286, FBGN0040736, FBGN0028396, FBGN0043575, FBGN0031951, FBGN0043577, FBGN0015924, FBGN0030051, FBGN0041180, FBGN0032773, FBGN0010381, FBGN0000229, FBGN0004430, FBGN0014011
Metabolism process	GO:0016051	carbohydrate biosynthetic process	2.6554	0.0291822	FBGN0003067, FBGN0031530, FBGN0031908, FBGN0001321, FBGN0027560, FBGN0000229, FBGN0035375, FBGN0031907
Metabolism process	GO:0006508	proteolysis	1.32225	0.0298615	FBGN0050288, FBGN0051728, FBGN0028864, FBGN0033366, FBGN0027578, FBGN0050286, FBGN0259716, FBGN0250746, FBGN0052627, FBGN0034229, FBGN0013717, FBGN0250843, FBGN0029804, FBGN0031248, FBGN0058045, FBGN0030051, FBGN0030925, FBGN0031157, FBGN0039073, FBGN0023174, FBGN0023175, FBGN0035501, FBGN0028684, FBGN0038627, FBGN0040060, FBGN0023479, FBGN0250815, FBGN0031678, FBGN0034437, FBGN0035665, FBGN00326…
Metabolism process	GO:0016052	carbohydrate catabolic process	2.2395	0.0331262	FBGN0001186, FBGN0000064, FBGN0050410, FBGN0036170, FBGN0250906, FBGN0036169, FBGN0043575, FBGN0031451, FBGN0001258, FBGN0043577, FBGN0250907
Metabolism process	GO:0009311	oligosaccharide metabolic process	3.87246	0.0370392	FBGN0031530, FBGN0031908, FBGN0027560, FBGN0035375, FBGN0031907
Metabolism process	GO:0034637	cellular carbohydrate biosynthetic process	3.87246	0.0370392	FBGN0003067, FBGN0031908, FBGN0027560, FBGN0000229, FBGN0031907
Metabolism process	GO:0006006	glucose metabolic process	2.43775	0.043786	FBGN0001186, FBGN0000064, FBGN0050410, FBGN0003067, FBGN0250906, FBGN0000229, FBGN0031451, FBGN0001258
Others	GO:0022609	multicellular organism adhesion to substrate	6.63851	0.00532518	FBGN0003373, FBGN0004592, FBGN0003375, FBGN0003377, FBGN0003378
Protein transport	GO:0006605	protein targeting	2.04637	0.0315697	FBGN0035827, FBGN0014877, FBGN0086357, FBGN0033357, FBGN0031456, FBGN0003205, FBGN0033691, FBGN0051229, FBGN0011509, FBGN0040340, FBGN0025700, FBGN0004003
Protein transport	GO:0008104	protein localization	1.8493	0.00025596	FBGN0022268, FBGN0035827, FBGN0013749, FBGN0026634, FBGN0031456, FBGN0051229, FBGN0011509, FBGN0031675, FBGN0033452, FBGN0035589, FBGN0004003, FBGN0004868, FBGN0016034, FBGN0002973, FBGN0026192, FBGN0086357, FBGN0041789, FBGN0033691, FBGN0034367, FBGN0032105, FBGN0026378, FBGN0025391, FBGN0000639, FBGN0040340, FBGN0053653, FBGN0001263, FBGN0033483, FBGN0016700, FBGN0011016, FBGN0033357, FBGN00157…
Protein transport	GO:0015031	protein transport	1.87215	0.00193813	FBGN0035827, FBGN0022268, FBGN0013749, FBGN0026634, FBGN0031456, FBGN0051229, FBGN0011509, FBGN0033452, FBGN0035589, FBGN0004003, FBGN0004868, FBGN0086357, FBGN0033691, FBGN0034367, FBGN0026378, FBGN0000639, FBGN0040340, FBGN0053653, FBGN0016700, FBGN0033357, FBGN0015797, FBGN0025700, FBGN0058042, FBGN0033902, FBGN0014877, FBGN0011708, FBGN0003205, FBGN0036740
Protein transport	GO:0006613	cotranslational protein targeting to membrane	6.19594	0.00208226	FBGN0035827, FBGN0086357, FBGN0033691, FBGN0011509, FBGN0040340, FBGN0025700
Protein transport	GO:0045184	establishment of protein localization	1.82617	0.00280349	FBGN0035827, FBGN0022268, FBGN0013749, FBGN0026634, FBGN0031456, FBGN0051229, FBGN0011509, FBGN0033452, FBGN0035589, FBGN0004003, FBGN0004868, FBGN0086357, FBGN0033691, FBGN0034367, FBGN0026378, FBGN0000639, FBGN0040340, FBGN0053653, FBGN0016700, FBGN0033357, FBGN0015797, FBGN0025700, FBGN0058042, FBGN0033902, FBGN0014877, FBGN0011708, FBGN0003205, FBGN0036740
Protein transport	GO:0006612	protein targeting to membrane	4.48672	0.00381618	FBGN0035827, FBGN0086357, FBGN0033691, FBGN0051229, FBGN0011509, FBGN0040340, FBGN0025700
Protein transport	GO:0032940	secretion by cell	2.20533	0.0103969	FBGN0053653, FBGN0013749, FBGN0028582, FBGN0016700, FBGN0026634, FBGN0015797, FBGN0004003, FBGN0004868, FBGN0033902, FBGN0037374, FBGN0011708, FBGN0034367, FBGN0026378, FBGN0023000
Protein transport	GO:0006614	SRP-dependent cotranslational protein targeting to membrane	5.46701	0.0111427	FBGN0035827, FBGN0086357, FBGN0033691, FBGN0011509, FBGN0040340
Protein transport	GO:0045047	protein targeting to ER	5.46701	0.0111427	FBGN0035827, FBGN0086357, FBGN0033691, FBGN0011509, FBGN0040340
Protein transport	GO:0046903	secretion	2.08184	0.016336	FBGN0053653, FBGN0013749, FBGN0028582, FBGN0016700, FBGN0026634, FBGN0015797, FBGN0004003, FBGN0004868, FBGN0033902, FBGN0037374, FBGN0011708, FBGN0034367, FBGN0026378, FBGN0023000
Protein transport	GO:0055085	transmembrane transport	2.15752	0.0166163	FBGN0033391, FBGN0028561, FBGN0034045, FBGN0051229, FBGN0013673, FBGN0014877, FBGN0050035, FBGN0086357, FBGN0051477, FBGN0027779, FBGN0033691, FBGN0036316, FBGN0029932
Protein transport	GO:0009312	oligosaccharide biosynthetic process	4.89153	0.0166723	FBGN0031530, FBGN0031908, FBGN0027560, FBGN0035375, FBGN0031907
Protein transport	GO:0033365	protein localization in organelle	2.24688	0.0234629	FBGN0035827, FBGN0014877, FBGN0086357, FBGN0033357, FBGN0031456, FBGN0003205, FBGN0033691, FBGN0051229, FBGN0011509, FBGN0040340, FBGN0004003
Regulation of cell growth	GO:0040007	growth	2.02776	0.0334595	FBGN0000723, FBGN0037374, FBGN0004360, FBGN0036822, FBGN0003205, FBGN0015609, FBGN0036101, FBGN0000229, FBGN0031461, FBGN0036007, FBGN0035300, FBGN0014011
Regulation of cell growth	GO:0016049	cell growth	2.71072	0.0420309	FBGN0000723, FBGN0037374, FBGN0004360, FBGN0003205, FBGN0015609, FBGN0000229, FBGN0014011
Response to oxidative stress	GO:0055114	oxidation reduction	1.34912	0.0319922	FBGN0025687, FBGN0030598, FBGN0011676, FBGN0032945, FBGN0010329, FBGN0033205, FBGN0030594, FBGN0000409, FBGN0010019, FBGN0000449, FBGN0011227, FBGN0026190, FBGN0019948, FBGN0037801, FBGN0030041, FBGN0040001, FBGN0033190, FBGN0031693, FBGN0035964, FBGN0001258, FBGN0029924, FBGN0001321, FBGN0034629, FBGN0036822, FBGN0031689, FBGN0000640, FBGN0034756, FBGN0029866, FBGN0030968, FBGN0024289, FBGN00377…
Response to oxidative stress	GO:0006979	response to oxidative stress	2.43775	0.043786	FBGN0035906, FBGN0034335, FBGN0032147, FBGN0020439, FBGN0041100, FBGN0038511, FBGN0028396, FBGN0023000
Response to wounding	GO:0042060	wound healing	5.16328	0.0137314	FBGN0004592, FBGN0036822, FBGN0032773, FBGN0036101, FBGN0000229
Response to wounding	GO:0009611	response to wounding	4.04083	0.0321858	FBGN0004592, FBGN0036822, FBGN0032773, FBGN0036101, FBGN0000229

## Sheet: MAL_upregulated
Functional Group	BP-GO number	BP-GO description	Enrichment	p-Value	Flybase ID
Cellular response to stress	GO:0033554	cellular response to stress	2.29305	0.00208331	FBGN0010278, FBGN0001179, FBGN0026751, FBGN0034366, FBGN0020270, FBGN0036486, FBGN0015024, FBGN0015546, FBGN0015295, FBGN0011774, FBGN0038035, FBGN0033153, FBGN0037263, FBGN0003082, FBGN0001297, FBGN0043364, FBGN0027375, FBGN0013278
Development - morphogenesis	GO:0002009	morphogenesis of an epithelium	1.69402	0.0422466	FBGN0259211, FBGN0010434, FBGN0014141, FBGN0086698, FBGN0023095, FBGN0004657, FBGN0015295, FBGN0010516, FBGN0004009, FBGN0003963, FBGN0000299, FBGN0003731, FBGN0001297, FBGN0043364, FBGN0010452, FBGN0003396, FBGN0003118
Development - morphogenesis	GO:0002165	instar larval or pupal development	1.66279	0.00635203	FBGN0004607, FBGN0028546, FBGN0034366, FBGN0086698, FBGN0015591, FBGN0001078, FBGN0020638, FBGN0020637, FBGN0004009, FBGN0037315, FBGN0016076, FBGN0003731, FBGN0259176, FBGN0001297, FBGN0259172, FBGN0003396, FBGN0016977, FBGN0010434, FBGN0004657, FBGN0003463, FBGN0052296, FBGN0000287, FBGN0000591, FBGN0016081, FBGN0000489, FBGN0000244, FBGN0043364, FBGN0010575, FBGN0053196, FBGN0000546, FBGN00258…
Development - morphogenesis	GO:0007391	dorsal closure	2.3601	0.0249713	FBGN0004009, FBGN0003963, FBGN0010434, FBGN0000299, FBGN0003731, FBGN0001297, FBGN0004657, FBGN0043364, FBGN0015295, FBGN0003396
Development - morphogenesis	GO:0007398	ectoderm development	3.29719	0.00297187	FBGN0000591, FBGN0004009, FBGN0016081, FBGN0003963, FBGN0010434, FBGN0016076, FBGN0086698, FBGN0003463, FBGN0003396, FBGN0000546
Development - morphogenesis	GO:0007422	peripheral nervous system development	2.80261	0.00547333	FBGN0011674, FBGN0000591, FBGN0016977, FBGN0015371, FBGN0003731, FBGN0259176, FBGN0023097, FBGN0259791, FBGN0003396, FBGN0000546, FBGN0003118
Development - morphogenesis	GO:0007444	imaginal disc development	1.68701	0.00505217	FBGN0004607, FBGN0001332, FBGN0028546, FBGN0086698, FBGN0027594, FBGN0013343, FBGN0004009, FBGN0016076, FBGN0003731, FBGN0001297, FBGN0259172, FBGN0003396, FBGN0016977, FBGN0052133, FBGN0010434, FBGN0004657, FBGN0011236, FBGN0003463, FBGN0052296, FBGN0000287, FBGN0000591, FBGN0016081, FBGN0000489, FBGN0000244, FBGN0043364, FBGN0041111, FBGN0010575, FBGN0053196, FBGN0000546, FBGN0025879, FBGN00031…
Development - morphogenesis	GO:0007450	dorsal/ventral pattern formation, imaginal disc	2.75344	0.0399652	FBGN0004009, FBGN0027594, FBGN0043364, FBGN0041111, FBGN0010575, FBGN0003396, FBGN0003118
Development - morphogenesis	GO:0007472	wing disc morphogenesis	2.24209	0.000757812	FBGN0004607, FBGN0028546, FBGN0016977, FBGN0010434, FBGN0086698, FBGN0004657, FBGN0003463, FBGN0052296, FBGN0000591, FBGN0004009, FBGN0000287, FBGN0016081, FBGN0000489, FBGN0016076, FBGN0003731, FBGN0000244, FBGN0010575, FBGN0003396, FBGN0053196, FBGN0000546, FBGN0003118, FBGN0025879
Development - morphogenesis	GO:0007476	imaginal disc-derived wing morphogenesis	2.26266	0.000672401	FBGN0004607, FBGN0028546, FBGN0016977, FBGN0010434, FBGN0086698, FBGN0004657, FBGN0003463, FBGN0052296, FBGN0000591, FBGN0004009, FBGN0000287, FBGN0016081, FBGN0000489, FBGN0016076, FBGN0003731, FBGN0000244, FBGN0010575, FBGN0003396, FBGN0053196, FBGN0000546, FBGN0003118, FBGN0025879
Development - morphogenesis	GO:0007552	metamorphosis	1.79615	0.00289176	FBGN0004607, FBGN0028546, FBGN0034366, FBGN0086698, FBGN0001078, FBGN0004009, FBGN0037315, FBGN0016076, FBGN0003731, FBGN0259176, FBGN0001297, FBGN0259172, FBGN0003396, FBGN0016977, FBGN0010434, FBGN0004657, FBGN0003463, FBGN0052296, FBGN0000591, FBGN0000287, FBGN0016081, FBGN0000489, FBGN0000244, FBGN0043364, FBGN0010575, FBGN0053196, FBGN0000546, FBGN0025879, FBGN0003118
Development - morphogenesis	GO:0007560	imaginal disc morphogenesis	1.89472	0.0038466	FBGN0004607, FBGN0028546, FBGN0016977, FBGN0010434, FBGN0086698, FBGN0004657, FBGN0003463, FBGN0052296, FBGN0000591, FBGN0004009, FBGN0000287, FBGN0016081, FBGN0000489, FBGN0016076, FBGN0003731, FBGN0000244, FBGN0001297, FBGN0010575, FBGN0259172, FBGN0003396, FBGN0053196, FBGN0000546, FBGN0025879, FBGN0003118
Development - morphogenesis	GO:0009791	post-embryonic development	1.70482	0.00317079	FBGN0004607, FBGN0028546, FBGN0034366, FBGN0086698, FBGN0015591, FBGN0011274, FBGN0001078, FBGN0020638, FBGN0020637, FBGN0082585, FBGN0004009, FBGN0037315, FBGN0016076, FBGN0003731, FBGN0259176, FBGN0001297, FBGN0259172, FBGN0003396, FBGN0016977, FBGN0010434, FBGN0004657, FBGN0003463, FBGN0052296, FBGN0000287, FBGN0000591, FBGN0016081, FBGN0000489, FBGN0000244, FBGN0043364, FBGN0010575, FBGN00531…
Development - morphogenesis	GO:0009886	post-embryonic morphogenesis	1.84194	0.00202037	FBGN0004607, FBGN0028546, FBGN0034366, FBGN0086698, FBGN0001078, FBGN0004009, FBGN0037315, FBGN0016076, FBGN0003731, FBGN0259176, FBGN0001297, FBGN0259172, FBGN0003396, FBGN0016977, FBGN0010434, FBGN0004657, FBGN0003463, FBGN0052296, FBGN0000591, FBGN0000287, FBGN0016081, FBGN0000489, FBGN0000244, FBGN0043364, FBGN0010575, FBGN0053196, FBGN0000546, FBGN0025879, FBGN0003118
Development - morphogenesis	GO:0035107	appendage morphogenesis	2.13091	0.0010984	FBGN0004607, FBGN0028546, FBGN0016977, FBGN0010434, FBGN0086698, FBGN0004657, FBGN0003463, FBGN0052296, FBGN0000591, FBGN0004009, FBGN0000287, FBGN0016081, FBGN0000489, FBGN0016076, FBGN0003731, FBGN0000244, FBGN0010575, FBGN0259172, FBGN0003396, FBGN0053196, FBGN0000546, FBGN0025879, FBGN0003118
Development - morphogenesis	GO:0035114	imaginal disc-derived appendage morphogenesis	2.15766	0.00092808	FBGN0004607, FBGN0028546, FBGN0016977, FBGN0010434, FBGN0086698, FBGN0004657, FBGN0003463, FBGN0052296, FBGN0000591, FBGN0004009, FBGN0000287, FBGN0016081, FBGN0000489, FBGN0016076, FBGN0003731, FBGN0000244, FBGN0010575, FBGN0259172, FBGN0003396, FBGN0053196, FBGN0000546, FBGN0025879, FBGN0003118
Development - morphogenesis	GO:0035120	post-embryonic appendage morphogenesis	2.25188	0.000522347	FBGN0004607, FBGN0028546, FBGN0016977, FBGN0010434, FBGN0086698, FBGN0004657, FBGN0003463, FBGN0052296, FBGN0000591, FBGN0004009, FBGN0000287, FBGN0016081, FBGN0000489, FBGN0016076, FBGN0003731, FBGN0000244, FBGN0010575, FBGN0259172, FBGN0003396, FBGN0053196, FBGN0000546, FBGN0025879, FBGN0003118
Development - morphogenesis	GO:0035220	wing disc development	2.07453	0.00070271	FBGN0004607, FBGN0028546, FBGN0027594, FBGN0086698, FBGN0004009, FBGN0016076, FBGN0003731, FBGN0001297, FBGN0003396, FBGN0016977, FBGN0010434, FBGN0004657, FBGN0003463, FBGN0052296, FBGN0000287, FBGN0000591, FBGN0016081, FBGN0000489, FBGN0000244, FBGN0041111, FBGN0043364, FBGN0010575, FBGN0000546, FBGN0053196, FBGN0003118, FBGN0025879
Development - morphogenesis	GO:0035222	wing disc pattern formation	2.63775	0.0306784	FBGN0004009, FBGN0003731, FBGN0027594, FBGN0043364, FBGN0041111, FBGN0010575, FBGN0003396, FBGN0003118
Development - morphogenesis	GO:0048190	wing disc dorsal/ventral pattern formation	3.13893	0.0226184	FBGN0004009, FBGN0027594, FBGN0043364, FBGN0041111, FBGN0010575, FBGN0003396, FBGN0003118
Development - morphogenesis	GO:0048563	post-embryonic organ morphogenesis	1.89472	0.0038466	FBGN0004607, FBGN0028546, FBGN0016977, FBGN0010434, FBGN0086698, FBGN0004657, FBGN0003463, FBGN0052296, FBGN0000591, FBGN0004009, FBGN0000287, FBGN0016081, FBGN0000489, FBGN0016076, FBGN0003731, FBGN0000244, FBGN0001297, FBGN0010575, FBGN0259172, FBGN0003396, FBGN0053196, FBGN0000546, FBGN0025879, FBGN0003118
Development - morphogenesis	GO:0048569	post-embryonic organ development	1.96277	0.00154942	FBGN0004607, FBGN0028546, FBGN0086698, FBGN0011274, FBGN0082585, FBGN0004009, FBGN0016076, FBGN0003731, FBGN0001297, FBGN0259172, FBGN0003396, FBGN0016977, FBGN0010434, FBGN0004657, FBGN0003463, FBGN0052296, FBGN0000287, FBGN0000591, FBGN0016081, FBGN0000489, FBGN0000244, FBGN0010575, FBGN0000546, FBGN0053196, FBGN0003118, FBGN0025879
Development - morphogenesis	GO:0048707	instar larval or pupal morphogenesis	1.87379	0.00156435	FBGN0004607, FBGN0028546, FBGN0034366, FBGN0086698, FBGN0001078, FBGN0004009, FBGN0037315, FBGN0016076, FBGN0003731, FBGN0259176, FBGN0001297, FBGN0259172, FBGN0003396, FBGN0016977, FBGN0010434, FBGN0004657, FBGN0003463, FBGN0052296, FBGN0000591, FBGN0000287, FBGN0016081, FBGN0000489, FBGN0000244, FBGN0043364, FBGN0010575, FBGN0053196, FBGN0000546, FBGN0025879, FBGN0003118
Development - morphogenesis	GO:0048729	tissue morphogenesis	1.63391	0.0485475	FBGN0259211, FBGN0010434, FBGN0014141, FBGN0086698, FBGN0023095, FBGN0004657, FBGN0015295, FBGN0010516, FBGN0052296, FBGN0004009, FBGN0003963, FBGN0000299, FBGN0003731, FBGN0001297, FBGN0043364, FBGN0010452, FBGN0003396, FBGN0003118
Development - morphogenesis	GO:0048736	appendage development	2.18741	0.000575775	FBGN0004607, FBGN0028546, FBGN0016977, FBGN0010434, FBGN0086698, FBGN0004657, FBGN0003463, FBGN0013343, FBGN0052296, FBGN0000591, FBGN0004009, FBGN0000287, FBGN0016081, FBGN0000489, FBGN0016076, FBGN0003731, FBGN0000244, FBGN0010575, FBGN0259172, FBGN0003396, FBGN0053196, FBGN0000546, FBGN0025879, FBGN0003118
Development - morphogenesis	GO:0048737	imaginal disc-derived appendage development	2.21441	0.000484255	FBGN0004607, FBGN0028546, FBGN0016977, FBGN0010434, FBGN0086698, FBGN0004657, FBGN0003463, FBGN0013343, FBGN0052296, FBGN0000591, FBGN0004009, FBGN0000287, FBGN0016081, FBGN0000489, FBGN0016076, FBGN0003731, FBGN0000244, FBGN0010575, FBGN0259172, FBGN0003396, FBGN0053196, FBGN0000546, FBGN0025879, FBGN0003118
DNA repair	GO:0006259	DNA metabolic process	1.82614	0.019168	FBGN0010278, FBGN0020633, FBGN0001179, FBGN0026751, FBGN0020270, FBGN0036486, FBGN0015024, FBGN0015546, FBGN0000376, FBGN0011774, FBGN0032154, FBGN0038035, FBGN0027903, FBGN0037008, FBGN0037263, FBGN0003082, FBGN0037844, FBGN0027375
DNA repair	GO:0006281	DNA repair	2.41794	0.0149682	FBGN0038035, FBGN0010278, FBGN0001179, FBGN0026751, FBGN0020270, FBGN0036486, FBGN0015024, FBGN0015546, FBGN0037263, FBGN0003082, FBGN0011774
DNA repair	GO:0006974	response to DNA damage stimulus	2.33957	0.0130768	FBGN0038035, FBGN0010278, FBGN0001179, FBGN0026751, FBGN0020270, FBGN0036486, FBGN0015024, FBGN0015546, FBGN0037263, FBGN0003082, FBGN0027375, FBGN0011774
Others	GO:0007612	learning	3.26122	0.0104581	FBGN0259108, FBGN0015269, FBGN0086711, FBGN0000479, FBGN0014141, FBGN0259481, FBGN0045823, FBGN0003396
Others	GO:0007635	chemosensory behavior	2.64974	0.00343336	FBGN0259108, FBGN0015269, FBGN0035168, FBGN0261113, FBGN0086711, FBGN0000479, FBGN0014141, FBGN0259481, FBGN0045823, FBGN0034468, FBGN0041111, FBGN0001078, FBGN0003396
Others	GO:0008355	olfactory learning	3.73682	0.0049449	FBGN0259108, FBGN0015269, FBGN0086711, FBGN0000479, FBGN0014141, FBGN0259481, FBGN0045823, FBGN0003396
Others	GO:0042048	olfactory behavior	3.06812	0.000968741	FBGN0259108, FBGN0015269, FBGN0035168, FBGN0261113, FBGN0086711, FBGN0000479, FBGN0014141, FBGN0259481, FBGN0045823, FBGN0034468, FBGN0041111, FBGN0001078, FBGN0003396
Regulation of apoptosis	GO:0043066	negative regulation of apoptosis	2.98945	0.0481729	FBGN0259108, FBGN0004009, FBGN0003731, FBGN0259176, FBGN0003118, FBGN0029891
Regulation of apoptosis	GO:0043069	negative regulation of programmed cell death	3.13893	0.0226184	FBGN0259108, FBGN0004009, FBGN0001332, FBGN0003731, FBGN0259176, FBGN0003118, FBGN0029891
Regulation of apoptosis	GO:0060548	negative regulation of cell death	2.90641	0.0317417	FBGN0259108, FBGN0004009, FBGN0001332, FBGN0003731, FBGN0259176, FBGN0003118, FBGN0029891
Regulation of cell cycle	GO:0000075	cell cycle checkpoint	4.67102	0.020186	FBGN0031696, FBGN0035640, FBGN0003886, FBGN0020270, FBGN0031549
Regulation of cell cycle	GO:0010948	negative regulation of cell cycle process	5.60523	0.010581	FBGN0031696, FBGN0035640, FBGN0003886, FBGN0003731, FBGN0031549
Regulation of cell cycle	GO:0045786	negative regulation of cell cycle	5.60523	0.00357085	FBGN0031696, FBGN0035640, FBGN0003886, FBGN0003731, FBGN0027375, FBGN0031549
Regulation of cell cycle	GO:0051726	regulation of cell cycle	2.16105	0.0069359	FBGN0031696, FBGN0016696, FBGN0003886, FBGN0033845, FBGN0020270, FBGN0005198, FBGN0011206, FBGN0031549, FBGN0004009, FBGN0035640, FBGN0010300, FBGN0003731, FBGN0086251, FBGN0001297, FBGN0027375, FBGN0050291
Regulation of cell differentiation	GO:0001709	cell fate determination	2.08567	0.0283133	FBGN0011674, FBGN0259211, FBGN0000591, FBGN0004009, FBGN0010300, FBGN0016977, FBGN0003963, FBGN0005695, FBGN0003731, FBGN0259176, FBGN0000216, FBGN0259791
Regulation of cell differentiation	GO:0009996	negative regulation of cell fate specification	7.00653	0.00457369	FBGN0004009, FBGN0015371, FBGN0003963, FBGN0259176, FBGN0003118
Regulation of cell differentiation	GO:0010453	regulation of cell fate commitment	5.60523	0.010581	FBGN0004009, FBGN0015371, FBGN0003963, FBGN0259176, FBGN0003118
Regulation of cell differentiation	GO:0010454	negative regulation of cell fate commitment	7.00653	0.00457369	FBGN0004009, FBGN0015371, FBGN0003963, FBGN0259176, FBGN0003118
Regulation of cell differentiation	GO:0042659	regulation of cell fate specification	5.60523	0.010581	FBGN0004009, FBGN0015371, FBGN0003963, FBGN0259176, FBGN0003118
Regulation of cell differentiation	GO:0045596	negative regulation of cell differentiation	2.69051	0.0177641	FBGN0004009, FBGN0010300, FBGN0028430, FBGN0015371, FBGN0003963, FBGN0014141, FBGN0003731, FBGN0259176, FBGN0003118
Regulation of cell differentiation	GO:0045610	regulation of hemocyte differentiation	5.09566	0.0148977	FBGN0028430, FBGN0003963, FBGN0014141, FBGN0003731, FBGN0003118
Regulation of cell proliferation	GO:0008285	negative regulation of cell proliferation	3.86567	0.0379544	FBGN0010300, FBGN0261113, FBGN0028397, FBGN0005198, FBGN0003396
Regulation of cell proliferation	GO:0042127	regulation of cell proliferation	3.93349	0.000833407	FBGN0259211, FBGN0004009, FBGN0010300, FBGN0261113, FBGN0028397, FBGN0259176, FBGN0005198, FBGN0045823, FBGN0011274, FBGN0003396
Regulation of cell size	GO:0008361	regulation of cell size	2.39156	0.0484183	FBGN0004009, FBGN0015269, FBGN0000479, FBGN0259176, FBGN0005198, FBGN0041111, FBGN0015295, FBGN0011603
Regulation of cell size	GO:0040008	regulation of growth	2.39447	0.0159464	FBGN0017581, FBGN0259108, FBGN0001332, FBGN0015269, FBGN0041094, FBGN0259176, FBGN0027594, FBGN0005198, FBGN0010575, FBGN0003463, FBGN0026261
